# Supplementary material for: Adherence to COVID-19 preventive measures and associated factors in Ethiopia: A systematic review and meta-analysis
Source: PLoS One. 2022 Oct 13;17(10):e0275320. doi: 10.1371/journal.pone.0275320 (PMC9562213; doi:10.1371/journal.pone.0275320)
Supplement: S3 Table — (XLSX) [file pone.0275320.s003.xlsx]

## Sheet: Prevalence
Author	Publication year	Region	Study population	Study design	Sample size	Response rate(%)	Prevalence
Abeya et al.	2021	oromiya	community	cross-sectional	2751	95.5	8.3
Azene et al.	2020	amhara	community	cross-sectional	635	98.1	51.04
Bante et al	2021	SNNP	community	cross-sectional	648	99.4	12.3
Etafa et al.	2021	oromiya	Health professional	cross-sectional	422	95.3	22
Kayrite et al.	2020	SNNP	community	cross-sectional	324	97	55.5
Kebede et al	2021	amhara	Health professional	cross-sectional	406	96.4	46.1
Shewasinad et al.	2021	amhara	community	cross-sectional	683	100	44.1
Silesh et al	2021	amhara	community (pregnant mothers)	cross-sectional	402	98.5	56.1
Temesgan et al.	2022	amhara	community (pregnant mothers)	cross-sectional	678	97.8	44.8
Temesgen et al.	2021	SNNP	community	cross-sectional	384	98.2	50.4
Zenbaba et al.	2021	oromiya	Health professional	cross-sectional	660	99	49.9

## Sheet: study characterstics
Author	Publication year	Aim	Region	Study population	Study design	Sample size	Response rate(%)	Prevalence	Factors positively associated with adherence to COVID-19 prevention measures
Abeya et al.	2021	To assess the level of adherence to COVID-19 preventive mea- sures and associated factors in the study area	Oromia	Community	Cross-sectional	2751	95.5	8.3	Age, illiteracy, read and write, attended primary, occupation and knowledge were factors associated with level of adherence to COVID-19 preventive measures
Asnakew et al	2020	To assess the community’s level of risk perception of COVID-19, their compliance with recommended precautionary measures, and factors that influence compli- ance behavior	Addis Ababa	Community	Cross-sectional	521	NA	NA	Being female, higher perceived effectiveness of recommended preventive measures, and higher perceived reliability of media facilitated compliance with preventive measures. Increasing age, being single, lower education level and living at a lower administrative level were barriers to be compliant.
Azene et al.	2020	To assess the community’s adherence towards COVID-19 mitigation strategies and its associ- ated factors	Amhara	Community	Cross-sectional	635	98.1	51.04	Being female, good level of information exposure,good knowledge about COVID-19, favourable attitude towards COVID-19 prevention measures, high risk perception of COVID-19,
Bante et al	2021	To assess communities’ adherence with COVID-19 preventive measures and its associated factors	SNNP	Community	Cross-sectional	648	99.4	12.3	Urban residence, favourable attitude towards COVID_19 prevention measures,fear of stigma due to COVID_19,
Etafa et al.	2021	To assess healthcare workers' compliance with measures to prevent COVID-19, and its potential determinants in public hospitals	Oromia	Health professional	Cross-sectional	422	95.3	22	Spending most of caring time at bedside, Receiving training on infection prevention/COVID-19,Reading materials on COVID-19, Having support from hospital management
Hailu et al.	2020	To assess the compliance, barriers, and facilitators to social distanc- ing measures for the prevention of COVID-19 in Northwest Ethiopia	Amhara	Community	Cross-sectional	425	94.4	NA	Poor compliance with social distancing measures. Age, older persons more likely than younger to comply with social distancing guidelines.
Kayrite et al.	2020	To measure the compliance with COVID-19 preventive and control measures	SNNP	Community	Cross-sectional	324	97	55.5	NA
Kebede et al	2021	To assess healthcare provider’s adherence to COVID-19 preventive practices during childbirth in northwest Ethiopia	Amhara	Health professional	Cross-sectional	406	96.4	46.1	Healthcare providers who had job satisfaction, had smartphone and/or computer, ever received training on infection prevention, earned higher monthly income, and worked at health facility in the urban area had a significant association with adherence to COVID-19 preventive practices.
Keleb et al.	2021	To determine themagnitude of compliance and associated factors of personal protective equipment utilization and hand hygiene practice among healthcare workers in public hospitals of South Wollo Zone, Northeastern Ethiopia.	Amhara	Health professional	Cross-sectional	489	96.8	NA	About 32 and 22.3% of healthcare workers were compliant with personal protective equipment utilization and hand hygiene practice, respectively. Feedback for safety, training on COVID-19 prevention, and perception to infection risk were significant factors of good compliance with personal protective equipment utilization.
Shewasinad et al.	2021	To identify the predictors of adherence to COVID-19 prevention measure among	Amhara	Community	Cross-sectional	683	100	44.1	Perceived usefullness of safety measures, absence of perceivied barrirer to COVID-19 safety measures, perceived non susceptibality of COVID-19
Silesh et al	2021	To assess compliance with COVID-19 preventive measures among pregnant women attending antenatal care at public facilities of Debre Berhan town, Ethiopia	Amhara	Community (pregnant mothers)	Cross-sectional	402	98.5	56.1	Maternal age, husband educational status, chronic disease, and knowledge were significant predictors to have good compliance with COVID-19 preventive measures.
Temesgan et al.	2022	To assess adherence toCOVID-19 preventive practice and asso- ciated factors among pregnant women in Gondar city, northwest Ethiopia	Amhara	Community (pregnant mothers)	Cross-sectional	678	97.8	44.8	Maternal age, maternal education, having ANC follow up and adequate knowledge towards COVID-19 were significantly associated with good adherence to COVID-19 preventive practice
Temesgen et al.	2021	To determine adherence to covid-19 prevention measures	SNNP	Community	Cross-sectional	384	98.2	50.4	Age < 20 years, married, household size 7 and above, informed about the complication of COVID_19
Zenbaba et al.	2021	To assess the compliance towards COVID-19 preventive measures and associated factors	Oromia	Health professional	Cross-sectional	660	99	49.9	Working in referal hospital, age 24 or younger years old, having woke experience of 3-6 years, have a good knowledge regarding COVID-19 preventive measures, know the presence COVID-19 Prevention Committee, having functional handwashing facilities and con- tinuous water supply at their working place.
Zewude et al	2021	To examine compliance to personal protective behavioral recommendations to contain the spread of COVID-19 among urban residents engaged in the informal economic activities in Wolaita Sodo town, Southern Ethiopia	SNNP	Community	Cross-sectional	384	100	NA	Regular wearing of a mask was significantly associated with regular attendance of the media regarding the preventive mechanisms of COVID-19, knowledge of someone ever infected by COVID-19, the belief that COVID-19 causes a severe illness, and perception of the likelihood of dying as a result of infection by COVID-19

## Sheet: Sex(male-female)
Author	Publication year	A	B	C	D
Zenbaba et al.	2021	199	220	122	108
Azene ZN et al.	2020	88	133	230	172
Bante et al	2021	30	256	49	309
Temesgen Tamirat & Lonsako Abute	2021	69	91	120	97

## Sheet: Age(<=40,>40
Author	Publication year	A	B	C	D
Shewasinad Yehualashet S et al.	2021	190	174	96	169
Bante et al	2021	49	343	30	222
Temesgen Tamirat & Lonsako Abute	2021	178	167	11	21

## Sheet: knwldge (gd-poor)
Author	Publication year	A	B	C	D
Zenbaba et al.	2021	263	246	63	82
Azene ZN et al.	2020	195	121	123	184
Bante et al	2021	75	499	4	66
Temesgen Tamirat & Lonsako Abute	2021	129	103	60	83

## Sheet: Attitude(fav-notfav)
Author	Publication year	A	B	C	D
Azene ZN et al.	2020	202	122	106	183
Bante et al	2021	57	294	22	271
Temesgen Tamirat & Lonsako Abute	2021	123	102	66	86

## Sheet: Perceived severity(yes-no)
Author	Publication year	A	B	C	D
Azene ZN et al.	2020	300	270	18	35
Shewasinad Yehualashet S et al.	2021	183	181	123	196
Bante et al	2021	74	464	5	101
Temesgen Tamirat & Lonsako Abute	2021	170	146	19	42
