# Supplementary material for: Adherence to COVID-19 preventive measures and associated factors in Ethiopia: A systematic review and meta-analysis
Source: PLoS One. 2022 Oct 13;17(10):e0275320. doi: 10.1371/journal.pone.0275320 (PMC9562213; doi:10.1371/journal.pone.0275320)
Supplement: S3 Appendix — (RM5) [file pone.0275320.s006.rm5]

<?xml version="1.0" encoding="ISO-8859-1" standalone="no"?>
<COCHRANE_REVIEW DESCRIPTION="" DOI="" GROUP_ID="" ID="309422072313055260" MERGED_FROM="" MODIFIED="2022-07-26 11:23:41 +0100" MODIFIED_BY="[Empty name]" REVIEW_NO="" REVMAN_SUB_VERSION="5.4.1" REVMAN_VERSION="5" SPLIT_FROM="" STAGE="R" STATUS="A" TYPE="INTERVENTION" VERSION_NO="0.0">
<COVER_SHEET MODIFIED="2022-07-26 11:23:41 +0100" MODIFIED_BY="[Empty name]">
<TITLE MODIFIED="2022-07-26 11:23:41 +0100" MODIFIED_BY="[Empty name]">Adherence to COVID-19 prevention measures</TITLE>
<CONTACT>
<PERSON ID="????" ROLE="UNKNOWN">
<PREFIX/>
<FIRST_NAME/>
<MIDDLE_INITIALS/>
<LAST_NAME/>
<SUFFIX/>
<POSITION/>
<EMAIL_1/>
<EMAIL_2/>
<URL/>
<MOBILE_PHONE/>
<ADDRESS>
<DEPARTMENT/>
<ORGANISATION/>
<ADDRESS_1/>
<ADDRESS_2/>
<CITY/>
<ZIP/>
<REGION/>
<COUNTRY CODE="NONE">Other</COUNTRY>
<PHONE_1/>
<PHONE_2/>
<FAX_1/>
<FAX_2/>
</ADDRESS>
<FOOTNOTE/>
</PERSON>
</CONTACT>
<CREATORS>
<PERSON ID="????" ROLE="AUTHOR">
<PREFIX/>
<FIRST_NAME/>
<MIDDLE_INITIALS/>
<LAST_NAME/>
<SUFFIX/>
<POSITION/>
<EMAIL_1/>
<EMAIL_2/>
<URL/>
<MOBILE_PHONE/>
<ADDRESS>
<DEPARTMENT/>
<ORGANISATION/>
<ADDRESS_1/>
<ADDRESS_2/>
<CITY/>
<ZIP/>
<REGION/>
<COUNTRY CODE="NONE">Other</COUNTRY>
<PHONE_1/>
<PHONE_2/>
<FAX_1/>
<FAX_2/>
</ADDRESS>
<FOOTNOTE/>
</PERSON>
</CREATORS>
<DATES>
<UP_TO_DATE>
<DATE DAY="" MONTH="" YEAR=""/>
</UP_TO_DATE>
<LAST_SEARCH>
<DATE DAY="" MONTH="" YEAR=""/>
</LAST_SEARCH>
<NEXT_STAGE>
<DATE DAY="" MONTH="" YEAR=""/>
</NEXT_STAGE>
<PROTOCOL_PUBLISHED ISSUE="" YEAR=""/>
<REVIEW_PUBLISHED ISSUE="" YEAR=""/>
<LAST_CITATION_ISSUE ISSUE="" YEAR=""/>
</DATES>
<WHATS_NEW/>
<HISTORY/>
<SOURCES_OF_SUPPORT>
<INTERNAL_SOURCES/>
<EXTERNAL_SOURCES/>
</SOURCES_OF_SUPPORT>
<MESH_TERMS VERIFIED="NO"/>
<KEYWORDS/>
</COVER_SHEET>
<MAIN_TEXT>
<SUMMARY>
<TITLE>[Summary title]</TITLE>
<SUMMARY_BODY>
<P>[Summary text]</P>
</SUMMARY_BODY>
</SUMMARY>
<ABSTRACT>
<ABS_BACKGROUND/>
<ABS_OBJECTIVES/>
<ABS_SEARCH_STRATEGY/>
<ABS_SELECTION_CRITERIA/>
<ABS_DATA_COLLECTION/>
<ABS_RESULTS/>
<ABS_CONCLUSIONS/>
</ABSTRACT>
<BODY>
<BACKGROUND>
<CONDITION/>
<INTERVENTION/>
<THEORY/>
<IMPORTANCE/>
</BACKGROUND>
<OBJECTIVES/>
<METHODS>
<SELECTION_CRITERIA>
<CRIT_STUDIES/>
<CRIT_PARTICIPANTS/>
<CRIT_INTERVENTIONS/>
<CRIT_OUTCOMES>
<CRIT_OUTCOMES_PRIMARY/>
<CRIT_OUTCOMES_SECONDARY/>
</CRIT_OUTCOMES>
</SELECTION_CRITERIA>
<SEARCH_METHODS>
<ELECTRONIC_SEARCHES/>
<OTHER_SEARCHES/>
</SEARCH_METHODS>
<DATA_COLLECTION>
<STUDY_SELECTION/>
<DATA_EXTRACTION/>
<QUALITY_ASSESSMENT/>
<EFFECT_MEASURES/>
<UNIT_OF_ANALYSIS/>
<MISSING_DATA/>
<HETEROGENEITY_ASSESSMENT/>
<BIAS_ASSESSMENT/>
<DATA_SYNTHESIS/>
<SUBGROUP_ANALYSIS/>
<SENSITIVITY_ANALYSIS/>
</DATA_COLLECTION>
</METHODS>
<RESULTS>
<STUDY_DESCRIPTION>
<SEARCH_RESULTS/>
<INCLUDED_STUDIES_DESCR/>
<EXCLUDED_STUDIES_DESCR/>
</STUDY_DESCRIPTION>
<STUDY_QUALITY>
<ALLOCATION/>
<BLINDING/>
<EXCLUSIONS/>
<SELECTIVE_REPORTING/>
<OTHER_BIAS_SOURCES/>
</STUDY_QUALITY>
<INTERVENTION_EFFECTS/>
</RESULTS>
<DISCUSSION>
<SUMMARY_OF_RESULTS/>
<APPLICABILITY_OF_FINDINGS/>
<QUALITY_OF_EVIDENCE/>
<POTENTIAL_BIASES/>
<AGREEMENT/>
</DISCUSSION>
<CONCLUSIONS>
<IMPLICATIONS_PRACTICE/>
<IMPLICATIONS_RESEARCH/>
</CONCLUSIONS>
</BODY>
<ACKNOWLEDGEMENTS/>
<CONFLICT_OF_INTEREST/>
<CONTRIBUTIONS/>
<PRO_REV_DIFF/>
<PUBLIC_NOTES/>
</MAIN_TEXT>
<STUDIES_AND_REFERENCES MODIFIED="2022-07-23 13:49:15 +0100" MODIFIED_BY="[Empty name]">
<STUDIES MODIFIED="2022-07-23 13:49:15 +0100" MODIFIED_BY="[Empty name]">
<INCLUDED_STUDIES MODIFIED="2022-07-23 13:49:15 +0100" MODIFIED_BY="[Empty name]">
<STUDY DATA_SOURCE="PUB" ID="STD-Abeya-et-al.-2021" MODIFIED="2022-07-23 13:46:43 +0100" MODIFIED_BY="[Empty name]" NAME="Abeya et al. 2021" YEAR="2021">
<REFERENCE PRIMARY="NO" TYPE="JOURNAL_ARTICLE">
<IDENTIFIERS/>
</REFERENCE>
<IDENTIFIERS MODIFIED="2022-07-23 13:46:43 +0100" MODIFIED_BY="[Empty name]">
<IDENTIFIER MODIFIED="2022-07-23 13:46:43 +0100" MODIFIED_BY="[Empty name]" TYPE="OTHER" VALUE=""/>
</IDENTIFIERS>
</STUDY>
<STUDY DATA_SOURCE="PUB" ID="STD-Asnakew-et-al.-2020" MODIFIED="2022-07-23 13:46:59 +0100" MODIFIED_BY="[Empty name]" NAME="Asnakew et al. 2020" YEAR="2020">
<REFERENCE PRIMARY="NO" TYPE="JOURNAL_ARTICLE">
<IDENTIFIERS/>
</REFERENCE>
<IDENTIFIERS/>
</STUDY>
<STUDY DATA_SOURCE="PUB" ID="STD-Azene-et-al.-2020" MODIFIED="2022-07-23 13:47:13 +0100" MODIFIED_BY="[Empty name]" NAME="Azene et al. 2020" YEAR="2020">
<REFERENCE PRIMARY="NO" TYPE="JOURNAL_ARTICLE">
<IDENTIFIERS/>
</REFERENCE>
<IDENTIFIERS/>
</STUDY>
<STUDY DATA_SOURCE="PUB" ID="STD-Bante-et-al.-2021" MODIFIED="2022-07-23 13:47:55 +0100" MODIFIED_BY="[Empty name]" NAME="Bante et al. 2021" YEAR="2021">
<REFERENCE PRIMARY="NO" TYPE="JOURNAL_ARTICLE">
<IDENTIFIERS/>
</REFERENCE>
<IDENTIFIERS/>
</STUDY>
<STUDY DATA_SOURCE="PUB" ID="STD-Etafa-et-al.-2021" MODIFIED="2022-07-23 13:47:30 +0100" MODIFIED_BY="[Empty name]" NAME="Etafa et al. 2021" YEAR="2021">
<REFERENCE PRIMARY="NO" TYPE="JOURNAL_ARTICLE">
<IDENTIFIERS/>
</REFERENCE>
<IDENTIFIERS/>
</STUDY>
<STUDY DATA_SOURCE="PUB" ID="STD-Hailu-et-al.-2020" MODIFIED="2022-07-23 13:47:40 +0100" MODIFIED_BY="[Empty name]" NAME="Hailu et al. 2020" YEAR="2020">
<REFERENCE PRIMARY="NO" TYPE="JOURNAL_ARTICLE">
<IDENTIFIERS/>
</REFERENCE>
<IDENTIFIERS/>
</STUDY>
<STUDY DATA_SOURCE="PUB" ID="STD-Kayrite-et-al.-2020" MODIFIED="2022-07-23 13:48:07 +0100" MODIFIED_BY="[Empty name]" NAME="Kayrite et al. 2020" YEAR="2020">
<REFERENCE PRIMARY="NO" TYPE="JOURNAL_ARTICLE">
<IDENTIFIERS/>
</REFERENCE>
<IDENTIFIERS/>
</STUDY>
<STUDY DATA_SOURCE="PUB" ID="STD-Kebede-et-al.-2021" MODIFIED="2022-07-23 13:48:15 +0100" MODIFIED_BY="[Empty name]" NAME="Kebede et al. 2021" YEAR="2021">
<REFERENCE PRIMARY="NO" TYPE="JOURNAL_ARTICLE">
<IDENTIFIERS/>
</REFERENCE>
<IDENTIFIERS/>
</STUDY>
<STUDY DATA_SOURCE="PUB" ID="STD-Keleb-et-al.-2021" MODIFIED="2022-07-23 13:48:22 +0100" MODIFIED_BY="[Empty name]" NAME="Keleb et al. 2021" YEAR="2021">
<REFERENCE PRIMARY="NO" TYPE="JOURNAL_ARTICLE">
<IDENTIFIERS/>
</REFERENCE>
<IDENTIFIERS/>
</STUDY>
<STUDY DATA_SOURCE="PUB" ID="STD-Shewasinad-et-al.-2021" MODIFIED="2022-07-23 13:48:30 +0100" MODIFIED_BY="[Empty name]" NAME="Shewasinad et al. 2021" YEAR="2021">
<REFERENCE PRIMARY="NO" TYPE="JOURNAL_ARTICLE">
<IDENTIFIERS/>
</REFERENCE>
<IDENTIFIERS/>
</STUDY>
<STUDY DATA_SOURCE="PUB" ID="STD-Silesh-et-al.-2021" MODIFIED="2022-07-23 13:48:40 +0100" MODIFIED_BY="[Empty name]" NAME="Silesh et al. 2021" YEAR="2021">
<REFERENCE PRIMARY="NO" TYPE="JOURNAL_ARTICLE">
<IDENTIFIERS/>
</REFERENCE>
<IDENTIFIERS/>
</STUDY>
<STUDY DATA_SOURCE="PUB" ID="STD-Temesgan-et-al.-2022" MODIFIED="2022-07-23 13:48:47 +0100" MODIFIED_BY="[Empty name]" NAME="Temesgan et al. 2022" YEAR="2022">
<REFERENCE PRIMARY="NO" TYPE="JOURNAL_ARTICLE">
<IDENTIFIERS/>
</REFERENCE>
<IDENTIFIERS/>
</STUDY>
<STUDY DATA_SOURCE="PUB" ID="STD-Temesgen-et-al.-2021" MODIFIED="2022-07-23 13:48:57 +0100" MODIFIED_BY="[Empty name]" NAME="Temesgen et al. 2021" YEAR="2021">
<REFERENCE PRIMARY="NO" TYPE="JOURNAL_ARTICLE">
<IDENTIFIERS/>
</REFERENCE>
<IDENTIFIERS/>
</STUDY>
<STUDY DATA_SOURCE="PUB" ID="STD-Zenbaba-et-al.-2021" MODIFIED="2022-07-23 13:49:05 +0100" MODIFIED_BY="[Empty name]" NAME="Zenbaba et al. 2021" YEAR="2021">
<REFERENCE PRIMARY="NO" TYPE="JOURNAL_ARTICLE">
<IDENTIFIERS/>
</REFERENCE>
<IDENTIFIERS/>
</STUDY>
<STUDY DATA_SOURCE="PUB" ID="STD-Zewude-et-al.-2021" MODIFIED="2022-07-23 13:49:15 +0100" MODIFIED_BY="[Empty name]" NAME="Zewude et al. 2021" YEAR="2021">
<REFERENCE PRIMARY="NO" TYPE="JOURNAL_ARTICLE">
<IDENTIFIERS/>
</REFERENCE>
<IDENTIFIERS/>
</STUDY>
</INCLUDED_STUDIES>
<EXCLUDED_STUDIES/>
<AWAITING_STUDIES/>
<ONGOING_STUDIES/>
</STUDIES>
<OTHER_REFERENCES>
<ADDITIONAL_REFERENCES/>
<OTHER_VERSIONS_REFERENCES/>
<PENDING_REFERENCES/>
</OTHER_REFERENCES>
</STUDIES_AND_REFERENCES>
<CHARACTERISTICS_OF_STUDIES MODIFIED="2022-07-23 13:40:48 +0100" MODIFIED_BY="[Empty name]">
<CHARACTERISTICS_OF_INCLUDED_STUDIES MODIFIED="2022-07-23 13:40:48 +0100" MODIFIED_BY="[Empty name]" SORT_BY="STUDY" USER_DEF_1_ENABLED="NO" USER_DEF_2_ENABLED="NO" USER_DEF_3_ENABLED="NO">
<INCLUDED_CHAR STUDY_ID="STD-Abeya-et-al.-2021">
<CHAR_METHODS/>
<CHAR_PARTICIPANTS/>
<CHAR_INTERVENTIONS/>
<CHAR_OUTCOMES/>
<CHAR_NOTES/>
</INCLUDED_CHAR>
<INCLUDED_CHAR STUDY_ID="STD-Asnakew-et-al.-2020">
<CHAR_METHODS/>
<CHAR_PARTICIPANTS/>
<CHAR_INTERVENTIONS/>
<CHAR_OUTCOMES/>
<CHAR_NOTES/>
</INCLUDED_CHAR>
<INCLUDED_CHAR STUDY_ID="STD-Azene-et-al.-2020">
<CHAR_METHODS/>
<CHAR_PARTICIPANTS/>
<CHAR_INTERVENTIONS/>
<CHAR_OUTCOMES/>
<CHAR_NOTES/>
</INCLUDED_CHAR>
<INCLUDED_CHAR STUDY_ID="STD-Bante-et-al.-2021">
<CHAR_METHODS/>
<CHAR_PARTICIPANTS/>
<CHAR_INTERVENTIONS/>
<CHAR_OUTCOMES/>
<CHAR_NOTES/>
</INCLUDED_CHAR>
<INCLUDED_CHAR STUDY_ID="STD-Etafa-et-al.-2021">
<CHAR_METHODS/>
<CHAR_PARTICIPANTS/>
<CHAR_INTERVENTIONS/>
<CHAR_OUTCOMES/>
<CHAR_NOTES/>
</INCLUDED_CHAR>
<INCLUDED_CHAR STUDY_ID="STD-Hailu-et-al.-2020">
<CHAR_METHODS/>
<CHAR_PARTICIPANTS/>
<CHAR_INTERVENTIONS/>
<CHAR_OUTCOMES/>
<CHAR_NOTES/>
</INCLUDED_CHAR>
<INCLUDED_CHAR STUDY_ID="STD-Kayrite-et-al.-2020">
<CHAR_METHODS/>
<CHAR_PARTICIPANTS/>
<CHAR_INTERVENTIONS/>
<CHAR_OUTCOMES/>
<CHAR_NOTES/>
</INCLUDED_CHAR>
<INCLUDED_CHAR STUDY_ID="STD-Kebede-et-al.-2021">
<CHAR_METHODS/>
<CHAR_PARTICIPANTS/>
<CHAR_INTERVENTIONS/>
<CHAR_OUTCOMES/>
<CHAR_NOTES/>
</INCLUDED_CHAR>
<INCLUDED_CHAR STUDY_ID="STD-Keleb-et-al.-2021">
<CHAR_METHODS/>
<CHAR_PARTICIPANTS/>
<CHAR_INTERVENTIONS/>
<CHAR_OUTCOMES/>
<CHAR_NOTES/>
</INCLUDED_CHAR>
<INCLUDED_CHAR STUDY_ID="STD-Shewasinad-et-al.-2021">
<CHAR_METHODS/>
<CHAR_PARTICIPANTS/>
<CHAR_INTERVENTIONS/>
<CHAR_OUTCOMES/>
<CHAR_NOTES/>
</INCLUDED_CHAR>
<INCLUDED_CHAR STUDY_ID="STD-Silesh-et-al.-2021">
<CHAR_METHODS/>
<CHAR_PARTICIPANTS/>
<CHAR_INTERVENTIONS/>
<CHAR_OUTCOMES/>
<CHAR_NOTES/>
</INCLUDED_CHAR>
<INCLUDED_CHAR STUDY_ID="STD-Temesgan-et-al.-2022">
<CHAR_METHODS/>
<CHAR_PARTICIPANTS/>
<CHAR_INTERVENTIONS/>
<CHAR_OUTCOMES/>
<CHAR_NOTES/>
</INCLUDED_CHAR>
<INCLUDED_CHAR STUDY_ID="STD-Temesgen-et-al.-2021">
<CHAR_METHODS/>
<CHAR_PARTICIPANTS/>
<CHAR_INTERVENTIONS/>
<CHAR_OUTCOMES/>
<CHAR_NOTES/>
</INCLUDED_CHAR>
<INCLUDED_CHAR STUDY_ID="STD-Zenbaba-et-al.-2021">
<CHAR_METHODS/>
<CHAR_PARTICIPANTS/>
<CHAR_INTERVENTIONS/>
<CHAR_OUTCOMES/>
<CHAR_NOTES/>
</INCLUDED_CHAR>
<INCLUDED_CHAR STUDY_ID="STD-Zewude-et-al.-2021">
<CHAR_METHODS/>
<CHAR_PARTICIPANTS/>
<CHAR_INTERVENTIONS/>
<CHAR_OUTCOMES/>
<CHAR_NOTES/>
</INCLUDED_CHAR>
<FOOTNOTES/>
</CHARACTERISTICS_OF_INCLUDED_STUDIES>
<CHARACTERISTICS_OF_EXCLUDED_STUDIES SORT_BY="STUDY">
<FOOTNOTES/>
</CHARACTERISTICS_OF_EXCLUDED_STUDIES>
<CHARACTERISTICS_OF_AWAITING_STUDIES SORT_BY="STUDY" USER_DEF_1_ENABLED="NO" USER_DEF_2_ENABLED="NO" USER_DEF_3_ENABLED="NO">
<FOOTNOTES/>
</CHARACTERISTICS_OF_AWAITING_STUDIES>
<CHARACTERISTICS_OF_ONGOING_STUDIES SORT_BY="STUDY" USER_DEF_1_ENABLED="NO" USER_DEF_2_ENABLED="NO" USER_DEF_3_ENABLED="NO">
<FOOTNOTES/>
</CHARACTERISTICS_OF_ONGOING_STUDIES>
</CHARACTERISTICS_OF_STUDIES>
<QUALITY_ITEMS MODIFIED="2022-07-23 13:40:48 +0100" MODIFIED_BY="[Empty name]">
<QUALITY_ITEM CORE_ITEM="YES" ID="QIT-01" LEVEL="STUDY" MODIFIED="2022-07-23 13:40:48 +0100" MODIFIED_BY="[Empty name]" NO="1">
<NAME>Random sequence generation (selection bias)</NAME>
<DESCRIPTION>
<P>Selection bias (biased allocation to interventions) due to inadequate generation of a randomised sequence</P>
</DESCRIPTION>
<QUALITY_ITEM_DATA>
<QUALITY_ITEM_DATA_ENTRY RESULT="UNKNOWN" STUDY_ID="STD-Abeya-et-al.-2021">
<DESCRIPTION/>
</QUALITY_ITEM_DATA_ENTRY>
<QUALITY_ITEM_DATA_ENTRY RESULT="UNKNOWN" STUDY_ID="STD-Asnakew-et-al.-2020">
<DESCRIPTION/>
</QUALITY_ITEM_DATA_ENTRY>
<QUALITY_ITEM_DATA_ENTRY RESULT="UNKNOWN" STUDY_ID="STD-Azene-et-al.-2020">
<DESCRIPTION/>
</QUALITY_ITEM_DATA_ENTRY>
<QUALITY_ITEM_DATA_ENTRY RESULT="UNKNOWN" STUDY_ID="STD-Bante-et-al.-2021">
<DESCRIPTION/>
</QUALITY_ITEM_DATA_ENTRY>
<QUALITY_ITEM_DATA_ENTRY RESULT="UNKNOWN" STUDY_ID="STD-Etafa-et-al.-2021">
<DESCRIPTION/>
</QUALITY_ITEM_DATA_ENTRY>
<QUALITY_ITEM_DATA_ENTRY RESULT="UNKNOWN" STUDY_ID="STD-Hailu-et-al.-2020">
<DESCRIPTION/>
</QUALITY_ITEM_DATA_ENTRY>
<QUALITY_ITEM_DATA_ENTRY RESULT="UNKNOWN" STUDY_ID="STD-Kayrite-et-al.-2020">
<DESCRIPTION/>
</QUALITY_ITEM_DATA_ENTRY>
<QUALITY_ITEM_DATA_ENTRY RESULT="UNKNOWN" STUDY_ID="STD-Kebede-et-al.-2021">
<DESCRIPTION/>
</QUALITY_ITEM_DATA_ENTRY>
<QUALITY_ITEM_DATA_ENTRY RESULT="UNKNOWN" STUDY_ID="STD-Keleb-et-al.-2021">
<DESCRIPTION/>
</QUALITY_ITEM_DATA_ENTRY>
<QUALITY_ITEM_DATA_ENTRY RESULT="UNKNOWN" STUDY_ID="STD-Shewasinad-et-al.-2021">
<DESCRIPTION/>
</QUALITY_ITEM_DATA_ENTRY>
<QUALITY_ITEM_DATA_ENTRY RESULT="UNKNOWN" STUDY_ID="STD-Silesh-et-al.-2021">
<DESCRIPTION/>
</QUALITY_ITEM_DATA_ENTRY>
<QUALITY_ITEM_DATA_ENTRY RESULT="UNKNOWN" STUDY_ID="STD-Temesgan-et-al.-2022">
<DESCRIPTION/>
</QUALITY_ITEM_DATA_ENTRY>
<QUALITY_ITEM_DATA_ENTRY RESULT="UNKNOWN" STUDY_ID="STD-Temesgen-et-al.-2021">
<DESCRIPTION/>
</QUALITY_ITEM_DATA_ENTRY>
<QUALITY_ITEM_DATA_ENTRY RESULT="UNKNOWN" STUDY_ID="STD-Zenbaba-et-al.-2021">
<DESCRIPTION/>
</QUALITY_ITEM_DATA_ENTRY>
<QUALITY_ITEM_DATA_ENTRY RESULT="UNKNOWN" STUDY_ID="STD-Zewude-et-al.-2021">
<DESCRIPTION/>
</QUALITY_ITEM_DATA_ENTRY>
</QUALITY_ITEM_DATA>
</QUALITY_ITEM>
<QUALITY_ITEM CORE_ITEM="YES" ID="QIT-02" LEVEL="STUDY" MODIFIED="2022-07-23 13:40:48 +0100" MODIFIED_BY="[Empty name]" NO="2">
<NAME>Allocation concealment (selection bias)</NAME>
<DESCRIPTION>
<P>Selection bias (biased allocation to interventions) due to inadequate concealment of allocations prior to assignment</P>
</DESCRIPTION>
<QUALITY_ITEM_DATA>
<QUALITY_ITEM_DATA_ENTRY RESULT="UNKNOWN" STUDY_ID="STD-Abeya-et-al.-2021">
<DESCRIPTION/>
</QUALITY_ITEM_DATA_ENTRY>
<QUALITY_ITEM_DATA_ENTRY RESULT="UNKNOWN" STUDY_ID="STD-Asnakew-et-al.-2020">
<DESCRIPTION/>
</QUALITY_ITEM_DATA_ENTRY>
<QUALITY_ITEM_DATA_ENTRY RESULT="UNKNOWN" STUDY_ID="STD-Azene-et-al.-2020">
<DESCRIPTION/>
</QUALITY_ITEM_DATA_ENTRY>
<QUALITY_ITEM_DATA_ENTRY RESULT="UNKNOWN" STUDY_ID="STD-Bante-et-al.-2021">
<DESCRIPTION/>
</QUALITY_ITEM_DATA_ENTRY>
<QUALITY_ITEM_DATA_ENTRY RESULT="UNKNOWN" STUDY_ID="STD-Etafa-et-al.-2021">
<DESCRIPTION/>
</QUALITY_ITEM_DATA_ENTRY>
<QUALITY_ITEM_DATA_ENTRY RESULT="UNKNOWN" STUDY_ID="STD-Hailu-et-al.-2020">
<DESCRIPTION/>
</QUALITY_ITEM_DATA_ENTRY>
<QUALITY_ITEM_DATA_ENTRY RESULT="UNKNOWN" STUDY_ID="STD-Kayrite-et-al.-2020">
<DESCRIPTION/>
</QUALITY_ITEM_DATA_ENTRY>
<QUALITY_ITEM_DATA_ENTRY RESULT="UNKNOWN" STUDY_ID="STD-Kebede-et-al.-2021">
<DESCRIPTION/>
</QUALITY_ITEM_DATA_ENTRY>
<QUALITY_ITEM_DATA_ENTRY RESULT="UNKNOWN" STUDY_ID="STD-Keleb-et-al.-2021">
<DESCRIPTION/>
</QUALITY_ITEM_DATA_ENTRY>
<QUALITY_ITEM_DATA_ENTRY RESULT="UNKNOWN" STUDY_ID="STD-Shewasinad-et-al.-2021">
<DESCRIPTION/>
</QUALITY_ITEM_DATA_ENTRY>
<QUALITY_ITEM_DATA_ENTRY RESULT="UNKNOWN" STUDY_ID="STD-Silesh-et-al.-2021">
<DESCRIPTION/>
</QUALITY_ITEM_DATA_ENTRY>
<QUALITY_ITEM_DATA_ENTRY RESULT="UNKNOWN" STUDY_ID="STD-Temesgan-et-al.-2022">
<DESCRIPTION/>
</QUALITY_ITEM_DATA_ENTRY>
<QUALITY_ITEM_DATA_ENTRY RESULT="UNKNOWN" STUDY_ID="STD-Temesgen-et-al.-2021">
<DESCRIPTION/>
</QUALITY_ITEM_DATA_ENTRY>
<QUALITY_ITEM_DATA_ENTRY RESULT="UNKNOWN" STUDY_ID="STD-Zenbaba-et-al.-2021">
<DESCRIPTION/>
</QUALITY_ITEM_DATA_ENTRY>
<QUALITY_ITEM_DATA_ENTRY RESULT="UNKNOWN" STUDY_ID="STD-Zewude-et-al.-2021">
<DESCRIPTION/>
</QUALITY_ITEM_DATA_ENTRY>
</QUALITY_ITEM_DATA>
</QUALITY_ITEM>
<QUALITY_ITEM CORE_ITEM="YES" ID="QIT-03" LEVEL="GROUP" MODIFIED="2022-07-23 13:40:48 +0100" MODIFIED_BY="[Empty name]" NO="3">
<NAME>Blinding of participants and personnel (performance bias)</NAME>
<DESCRIPTION>
<P>Performance bias due to knowledge of the allocated interventions by participants and personnel during the study</P>
</DESCRIPTION>
<QUALITY_ITEM_DATA_ENTRY_GROUP ID="QIG-03.01" NO="1">
<NAME>All outcomes</NAME>
</QUALITY_ITEM_DATA_ENTRY_GROUP>
<QUALITY_ITEM_DATA>
<QUALITY_ITEM_DATA_ENTRY GROUP_ID="QIG-03.01" RESULT="UNKNOWN" STUDY_ID="STD-Abeya-et-al.-2021">
<DESCRIPTION/>
</QUALITY_ITEM_DATA_ENTRY>
<QUALITY_ITEM_DATA_ENTRY GROUP_ID="QIG-03.01" RESULT="UNKNOWN" STUDY_ID="STD-Asnakew-et-al.-2020">
<DESCRIPTION/>
</QUALITY_ITEM_DATA_ENTRY>
<QUALITY_ITEM_DATA_ENTRY GROUP_ID="QIG-03.01" RESULT="UNKNOWN" STUDY_ID="STD-Azene-et-al.-2020">
<DESCRIPTION/>
</QUALITY_ITEM_DATA_ENTRY>
<QUALITY_ITEM_DATA_ENTRY GROUP_ID="QIG-03.01" RESULT="UNKNOWN" STUDY_ID="STD-Bante-et-al.-2021">
<DESCRIPTION/>
</QUALITY_ITEM_DATA_ENTRY>
<QUALITY_ITEM_DATA_ENTRY GROUP_ID="QIG-03.01" RESULT="UNKNOWN" STUDY_ID="STD-Etafa-et-al.-2021">
<DESCRIPTION/>
</QUALITY_ITEM_DATA_ENTRY>
<QUALITY_ITEM_DATA_ENTRY GROUP_ID="QIG-03.01" RESULT="UNKNOWN" STUDY_ID="STD-Hailu-et-al.-2020">
<DESCRIPTION/>
</QUALITY_ITEM_DATA_ENTRY>
<QUALITY_ITEM_DATA_ENTRY GROUP_ID="QIG-03.01" RESULT="UNKNOWN" STUDY_ID="STD-Kayrite-et-al.-2020">
<DESCRIPTION/>
</QUALITY_ITEM_DATA_ENTRY>
<QUALITY_ITEM_DATA_ENTRY GROUP_ID="QIG-03.01" RESULT="UNKNOWN" STUDY_ID="STD-Kebede-et-al.-2021">
<DESCRIPTION/>
</QUALITY_ITEM_DATA_ENTRY>
<QUALITY_ITEM_DATA_ENTRY GROUP_ID="QIG-03.01" RESULT="UNKNOWN" STUDY_ID="STD-Keleb-et-al.-2021">
<DESCRIPTION/>
</QUALITY_ITEM_DATA_ENTRY>
<QUALITY_ITEM_DATA_ENTRY GROUP_ID="QIG-03.01" RESULT="UNKNOWN" STUDY_ID="STD-Shewasinad-et-al.-2021">
<DESCRIPTION/>
</QUALITY_ITEM_DATA_ENTRY>
<QUALITY_ITEM_DATA_ENTRY GROUP_ID="QIG-03.01" RESULT="UNKNOWN" STUDY_ID="STD-Silesh-et-al.-2021">
<DESCRIPTION/>
</QUALITY_ITEM_DATA_ENTRY>
<QUALITY_ITEM_DATA_ENTRY GROUP_ID="QIG-03.01" RESULT="UNKNOWN" STUDY_ID="STD-Temesgan-et-al.-2022">
<DESCRIPTION/>
</QUALITY_ITEM_DATA_ENTRY>
<QUALITY_ITEM_DATA_ENTRY GROUP_ID="QIG-03.01" RESULT="UNKNOWN" STUDY_ID="STD-Temesgen-et-al.-2021">
<DESCRIPTION/>
</QUALITY_ITEM_DATA_ENTRY>
<QUALITY_ITEM_DATA_ENTRY GROUP_ID="QIG-03.01" RESULT="UNKNOWN" STUDY_ID="STD-Zenbaba-et-al.-2021">
<DESCRIPTION/>
</QUALITY_ITEM_DATA_ENTRY>
<QUALITY_ITEM_DATA_ENTRY GROUP_ID="QIG-03.01" RESULT="UNKNOWN" STUDY_ID="STD-Zewude-et-al.-2021">
<DESCRIPTION/>
</QUALITY_ITEM_DATA_ENTRY>
</QUALITY_ITEM_DATA>
</QUALITY_ITEM>
<QUALITY_ITEM CORE_ITEM="YES" ID="QIT-04" LEVEL="GROUP" MODIFIED="2022-07-23 13:40:48 +0100" MODIFIED_BY="[Empty name]" NO="4">
<NAME>Blinding of outcome assessment (detection bias)</NAME>
<DESCRIPTION>
<P>Detection bias due to knowledge of the allocated interventions by outcome assessors</P>
</DESCRIPTION>
<QUALITY_ITEM_DATA_ENTRY_GROUP ID="QIG-04.01" NO="1">
<NAME>All outcomes</NAME>
</QUALITY_ITEM_DATA_ENTRY_GROUP>
<QUALITY_ITEM_DATA>
<QUALITY_ITEM_DATA_ENTRY GROUP_ID="QIG-04.01" RESULT="UNKNOWN" STUDY_ID="STD-Abeya-et-al.-2021">
<DESCRIPTION/>
</QUALITY_ITEM_DATA_ENTRY>
<QUALITY_ITEM_DATA_ENTRY GROUP_ID="QIG-04.01" RESULT="UNKNOWN" STUDY_ID="STD-Asnakew-et-al.-2020">
<DESCRIPTION/>
</QUALITY_ITEM_DATA_ENTRY>
<QUALITY_ITEM_DATA_ENTRY GROUP_ID="QIG-04.01" RESULT="UNKNOWN" STUDY_ID="STD-Azene-et-al.-2020">
<DESCRIPTION/>
</QUALITY_ITEM_DATA_ENTRY>
<QUALITY_ITEM_DATA_ENTRY GROUP_ID="QIG-04.01" RESULT="UNKNOWN" STUDY_ID="STD-Bante-et-al.-2021">
<DESCRIPTION/>
</QUALITY_ITEM_DATA_ENTRY>
<QUALITY_ITEM_DATA_ENTRY GROUP_ID="QIG-04.01" RESULT="UNKNOWN" STUDY_ID="STD-Etafa-et-al.-2021">
<DESCRIPTION/>
</QUALITY_ITEM_DATA_ENTRY>
<QUALITY_ITEM_DATA_ENTRY GROUP_ID="QIG-04.01" RESULT="UNKNOWN" STUDY_ID="STD-Hailu-et-al.-2020">
<DESCRIPTION/>
</QUALITY_ITEM_DATA_ENTRY>
<QUALITY_ITEM_DATA_ENTRY GROUP_ID="QIG-04.01" RESULT="UNKNOWN" STUDY_ID="STD-Kayrite-et-al.-2020">
<DESCRIPTION/>
</QUALITY_ITEM_DATA_ENTRY>
<QUALITY_ITEM_DATA_ENTRY GROUP_ID="QIG-04.01" RESULT="UNKNOWN" STUDY_ID="STD-Kebede-et-al.-2021">
<DESCRIPTION/>
</QUALITY_ITEM_DATA_ENTRY>
<QUALITY_ITEM_DATA_ENTRY GROUP_ID="QIG-04.01" RESULT="UNKNOWN" STUDY_ID="STD-Keleb-et-al.-2021">
<DESCRIPTION/>
</QUALITY_ITEM_DATA_ENTRY>
<QUALITY_ITEM_DATA_ENTRY GROUP_ID="QIG-04.01" RESULT="UNKNOWN" STUDY_ID="STD-Shewasinad-et-al.-2021">
<DESCRIPTION/>
</QUALITY_ITEM_DATA_ENTRY>
<QUALITY_ITEM_DATA_ENTRY GROUP_ID="QIG-04.01" RESULT="UNKNOWN" STUDY_ID="STD-Silesh-et-al.-2021">
<DESCRIPTION/>
</QUALITY_ITEM_DATA_ENTRY>
<QUALITY_ITEM_DATA_ENTRY GROUP_ID="QIG-04.01" RESULT="UNKNOWN" STUDY_ID="STD-Temesgan-et-al.-2022">
<DESCRIPTION/>
</QUALITY_ITEM_DATA_ENTRY>
<QUALITY_ITEM_DATA_ENTRY GROUP_ID="QIG-04.01" RESULT="UNKNOWN" STUDY_ID="STD-Temesgen-et-al.-2021">
<DESCRIPTION/>
</QUALITY_ITEM_DATA_ENTRY>
<QUALITY_ITEM_DATA_ENTRY GROUP_ID="QIG-04.01" RESULT="UNKNOWN" STUDY_ID="STD-Zenbaba-et-al.-2021">
<DESCRIPTION/>
</QUALITY_ITEM_DATA_ENTRY>
<QUALITY_ITEM_DATA_ENTRY GROUP_ID="QIG-04.01" RESULT="UNKNOWN" STUDY_ID="STD-Zewude-et-al.-2021">
<DESCRIPTION/>
</QUALITY_ITEM_DATA_ENTRY>
</QUALITY_ITEM_DATA>
</QUALITY_ITEM>
<QUALITY_ITEM CORE_ITEM="YES" ID="QIT-05" LEVEL="GROUP" MODIFIED="2022-07-23 13:40:48 +0100" MODIFIED_BY="[Empty name]" NO="5">
<NAME>Incomplete outcome data (attrition bias)</NAME>
<DESCRIPTION>
<P>Attrition bias due to amount, nature or handling of incomplete outcome data</P>
</DESCRIPTION>
<QUALITY_ITEM_DATA_ENTRY_GROUP ID="QIG-05.01" NO="1">
<NAME>All outcomes</NAME>
</QUALITY_ITEM_DATA_ENTRY_GROUP>
<QUALITY_ITEM_DATA>
<QUALITY_ITEM_DATA_ENTRY GROUP_ID="QIG-05.01" RESULT="UNKNOWN" STUDY_ID="STD-Abeya-et-al.-2021">
<DESCRIPTION/>
</QUALITY_ITEM_DATA_ENTRY>
<QUALITY_ITEM_DATA_ENTRY GROUP_ID="QIG-05.01" RESULT="UNKNOWN" STUDY_ID="STD-Asnakew-et-al.-2020">
<DESCRIPTION/>
</QUALITY_ITEM_DATA_ENTRY>
<QUALITY_ITEM_DATA_ENTRY GROUP_ID="QIG-05.01" RESULT="UNKNOWN" STUDY_ID="STD-Azene-et-al.-2020">
<DESCRIPTION/>
</QUALITY_ITEM_DATA_ENTRY>
<QUALITY_ITEM_DATA_ENTRY GROUP_ID="QIG-05.01" RESULT="UNKNOWN" STUDY_ID="STD-Bante-et-al.-2021">
<DESCRIPTION/>
</QUALITY_ITEM_DATA_ENTRY>
<QUALITY_ITEM_DATA_ENTRY GROUP_ID="QIG-05.01" RESULT="UNKNOWN" STUDY_ID="STD-Etafa-et-al.-2021">
<DESCRIPTION/>
</QUALITY_ITEM_DATA_ENTRY>
<QUALITY_ITEM_DATA_ENTRY GROUP_ID="QIG-05.01" RESULT="UNKNOWN" STUDY_ID="STD-Hailu-et-al.-2020">
<DESCRIPTION/>
</QUALITY_ITEM_DATA_ENTRY>
<QUALITY_ITEM_DATA_ENTRY GROUP_ID="QIG-05.01" RESULT="UNKNOWN" STUDY_ID="STD-Kayrite-et-al.-2020">
<DESCRIPTION/>
</QUALITY_ITEM_DATA_ENTRY>
<QUALITY_ITEM_DATA_ENTRY GROUP_ID="QIG-05.01" RESULT="UNKNOWN" STUDY_ID="STD-Kebede-et-al.-2021">
<DESCRIPTION/>
</QUALITY_ITEM_DATA_ENTRY>
<QUALITY_ITEM_DATA_ENTRY GROUP_ID="QIG-05.01" RESULT="UNKNOWN" STUDY_ID="STD-Keleb-et-al.-2021">
<DESCRIPTION/>
</QUALITY_ITEM_DATA_ENTRY>
<QUALITY_ITEM_DATA_ENTRY GROUP_ID="QIG-05.01" RESULT="UNKNOWN" STUDY_ID="STD-Shewasinad-et-al.-2021">
<DESCRIPTION/>
</QUALITY_ITEM_DATA_ENTRY>
<QUALITY_ITEM_DATA_ENTRY GROUP_ID="QIG-05.01" RESULT="UNKNOWN" STUDY_ID="STD-Silesh-et-al.-2021">
<DESCRIPTION/>
</QUALITY_ITEM_DATA_ENTRY>
<QUALITY_ITEM_DATA_ENTRY GROUP_ID="QIG-05.01" RESULT="UNKNOWN" STUDY_ID="STD-Temesgan-et-al.-2022">
<DESCRIPTION/>
</QUALITY_ITEM_DATA_ENTRY>
<QUALITY_ITEM_DATA_ENTRY GROUP_ID="QIG-05.01" RESULT="UNKNOWN" STUDY_ID="STD-Temesgen-et-al.-2021">
<DESCRIPTION/>
</QUALITY_ITEM_DATA_ENTRY>
<QUALITY_ITEM_DATA_ENTRY GROUP_ID="QIG-05.01" RESULT="UNKNOWN" STUDY_ID="STD-Zenbaba-et-al.-2021">
<DESCRIPTION/>
</QUALITY_ITEM_DATA_ENTRY>
<QUALITY_ITEM_DATA_ENTRY GROUP_ID="QIG-05.01" RESULT="UNKNOWN" STUDY_ID="STD-Zewude-et-al.-2021">
<DESCRIPTION/>
</QUALITY_ITEM_DATA_ENTRY>
</QUALITY_ITEM_DATA>
</QUALITY_ITEM>
<QUALITY_ITEM CORE_ITEM="YES" ID="QIT-06" LEVEL="STUDY" MODIFIED="2022-07-23 13:40:48 +0100" MODIFIED_BY="[Empty name]" NO="6">
<NAME>Selective reporting (reporting bias)</NAME>
<DESCRIPTION>
<P>Reporting bias due to selective outcome reporting</P>
</DESCRIPTION>
<QUALITY_ITEM_DATA>
<QUALITY_ITEM_DATA_ENTRY RESULT="UNKNOWN" STUDY_ID="STD-Abeya-et-al.-2021">
<DESCRIPTION/>
</QUALITY_ITEM_DATA_ENTRY>
<QUALITY_ITEM_DATA_ENTRY RESULT="UNKNOWN" STUDY_ID="STD-Asnakew-et-al.-2020">
<DESCRIPTION/>
</QUALITY_ITEM_DATA_ENTRY>
<QUALITY_ITEM_DATA_ENTRY RESULT="UNKNOWN" STUDY_ID="STD-Azene-et-al.-2020">
<DESCRIPTION/>
</QUALITY_ITEM_DATA_ENTRY>
<QUALITY_ITEM_DATA_ENTRY RESULT="UNKNOWN" STUDY_ID="STD-Bante-et-al.-2021">
<DESCRIPTION/>
</QUALITY_ITEM_DATA_ENTRY>
<QUALITY_ITEM_DATA_ENTRY RESULT="UNKNOWN" STUDY_ID="STD-Etafa-et-al.-2021">
<DESCRIPTION/>
</QUALITY_ITEM_DATA_ENTRY>
<QUALITY_ITEM_DATA_ENTRY RESULT="UNKNOWN" STUDY_ID="STD-Hailu-et-al.-2020">
<DESCRIPTION/>
</QUALITY_ITEM_DATA_ENTRY>
<QUALITY_ITEM_DATA_ENTRY RESULT="UNKNOWN" STUDY_ID="STD-Kayrite-et-al.-2020">
<DESCRIPTION/>
</QUALITY_ITEM_DATA_ENTRY>
<QUALITY_ITEM_DATA_ENTRY RESULT="UNKNOWN" STUDY_ID="STD-Kebede-et-al.-2021">
<DESCRIPTION/>
</QUALITY_ITEM_DATA_ENTRY>
<QUALITY_ITEM_DATA_ENTRY RESULT="UNKNOWN" STUDY_ID="STD-Keleb-et-al.-2021">
<DESCRIPTION/>
</QUALITY_ITEM_DATA_ENTRY>
<QUALITY_ITEM_DATA_ENTRY RESULT="UNKNOWN" STUDY_ID="STD-Shewasinad-et-al.-2021">
<DESCRIPTION/>
</QUALITY_ITEM_DATA_ENTRY>
<QUALITY_ITEM_DATA_ENTRY RESULT="UNKNOWN" STUDY_ID="STD-Silesh-et-al.-2021">
<DESCRIPTION/>
</QUALITY_ITEM_DATA_ENTRY>
<QUALITY_ITEM_DATA_ENTRY RESULT="UNKNOWN" STUDY_ID="STD-Temesgan-et-al.-2022">
<DESCRIPTION/>
</QUALITY_ITEM_DATA_ENTRY>
<QUALITY_ITEM_DATA_ENTRY RESULT="UNKNOWN" STUDY_ID="STD-Temesgen-et-al.-2021">
<DESCRIPTION/>
</QUALITY_ITEM_DATA_ENTRY>
<QUALITY_ITEM_DATA_ENTRY RESULT="UNKNOWN" STUDY_ID="STD-Zenbaba-et-al.-2021">
<DESCRIPTION/>
</QUALITY_ITEM_DATA_ENTRY>
<QUALITY_ITEM_DATA_ENTRY RESULT="UNKNOWN" STUDY_ID="STD-Zewude-et-al.-2021">
<DESCRIPTION/>
</QUALITY_ITEM_DATA_ENTRY>
</QUALITY_ITEM_DATA>
</QUALITY_ITEM>
<QUALITY_ITEM CORE_ITEM="YES" ID="QIT-07" LEVEL="STUDY" MODIFIED="2022-07-23 13:40:48 +0100" MODIFIED_BY="[Empty name]" NO="7">
<NAME>Other bias</NAME>
<DESCRIPTION>
<P>Bias due to problems not covered elsewhere in the table</P>
</DESCRIPTION>
<QUALITY_ITEM_DATA>
<QUALITY_ITEM_DATA_ENTRY RESULT="UNKNOWN" STUDY_ID="STD-Abeya-et-al.-2021">
<DESCRIPTION/>
</QUALITY_ITEM_DATA_ENTRY>
<QUALITY_ITEM_DATA_ENTRY RESULT="UNKNOWN" STUDY_ID="STD-Asnakew-et-al.-2020">
<DESCRIPTION/>
</QUALITY_ITEM_DATA_ENTRY>
<QUALITY_ITEM_DATA_ENTRY RESULT="UNKNOWN" STUDY_ID="STD-Azene-et-al.-2020">
<DESCRIPTION/>
</QUALITY_ITEM_DATA_ENTRY>
<QUALITY_ITEM_DATA_ENTRY RESULT="UNKNOWN" STUDY_ID="STD-Bante-et-al.-2021">
<DESCRIPTION/>
</QUALITY_ITEM_DATA_ENTRY>
<QUALITY_ITEM_DATA_ENTRY RESULT="UNKNOWN" STUDY_ID="STD-Etafa-et-al.-2021">
<DESCRIPTION/>
</QUALITY_ITEM_DATA_ENTRY>
<QUALITY_ITEM_DATA_ENTRY RESULT="UNKNOWN" STUDY_ID="STD-Hailu-et-al.-2020">
<DESCRIPTION/>
</QUALITY_ITEM_DATA_ENTRY>
<QUALITY_ITEM_DATA_ENTRY RESULT="UNKNOWN" STUDY_ID="STD-Kayrite-et-al.-2020">
<DESCRIPTION/>
</QUALITY_ITEM_DATA_ENTRY>
<QUALITY_ITEM_DATA_ENTRY RESULT="UNKNOWN" STUDY_ID="STD-Kebede-et-al.-2021">
<DESCRIPTION/>
</QUALITY_ITEM_DATA_ENTRY>
<QUALITY_ITEM_DATA_ENTRY RESULT="UNKNOWN" STUDY_ID="STD-Keleb-et-al.-2021">
<DESCRIPTION/>
</QUALITY_ITEM_DATA_ENTRY>
<QUALITY_ITEM_DATA_ENTRY RESULT="UNKNOWN" STUDY_ID="STD-Shewasinad-et-al.-2021">
<DESCRIPTION/>
</QUALITY_ITEM_DATA_ENTRY>
<QUALITY_ITEM_DATA_ENTRY RESULT="UNKNOWN" STUDY_ID="STD-Silesh-et-al.-2021">
<DESCRIPTION/>
</QUALITY_ITEM_DATA_ENTRY>
<QUALITY_ITEM_DATA_ENTRY RESULT="UNKNOWN" STUDY_ID="STD-Temesgan-et-al.-2022">
<DESCRIPTION/>
</QUALITY_ITEM_DATA_ENTRY>
<QUALITY_ITEM_DATA_ENTRY RESULT="UNKNOWN" STUDY_ID="STD-Temesgen-et-al.-2021">
<DESCRIPTION/>
</QUALITY_ITEM_DATA_ENTRY>
<QUALITY_ITEM_DATA_ENTRY RESULT="UNKNOWN" STUDY_ID="STD-Zenbaba-et-al.-2021">
<DESCRIPTION/>
</QUALITY_ITEM_DATA_ENTRY>
<QUALITY_ITEM_DATA_ENTRY RESULT="UNKNOWN" STUDY_ID="STD-Zewude-et-al.-2021">
<DESCRIPTION/>
</QUALITY_ITEM_DATA_ENTRY>
</QUALITY_ITEM_DATA>
</QUALITY_ITEM>
</QUALITY_ITEMS>
<SOF_TABLES/>
<ADDITIONAL_TABLES/>
<ANALYSES_AND_DATA CALCULATED_DATA="YES" MODIFIED="2022-07-25 15:14:45 +0100" MODIFIED_BY="[Empty name]">
<COMPARISON ID="CMP-001" MODIFIED="2022-07-24 13:59:30 +0100" MODIFIED_BY="[Empty name]" NO="1">
<NAME>adeherence</NAME>
<IV_OUTCOME CHI2="0.0" CI_END="0.0" CI_START="0.0" CI_STUDY="95" CI_TOTAL="95" DF="0" EFFECT_SIZE="0.0" ESTIMABLE="NO" I2="0.0" I2_Q="0.0" ID="CMP-001.01" LOG_CI_END="-Infinity" LOG_CI_START="-Infinity" LOG_DATA="YES" LOG_EFFECT_SIZE="-Infinity" MODIFIED="2022-07-24 13:59:30 +0100" MODIFIED_BY="[Empty name]" NO="1" P_CHI2="0.0" P_Q="0.0" P_Z="0.0" Q="0.0" RANDOM="NO" SCALE="100.0" SHOW_PARTICIPANTS="NO" SORT_BY="STUDY" STUDIES="11" SUBGROUPS="NO" SUBGROUP_TEST="YES" TAU2="0.0" TOTALS="YES" TOTAL_1="100" TOTAL_2="0" WEIGHT="0.0" Z="0.0">
<NAME>adherence level</NAME>
<GROUP_LABEL_1>Experimental</GROUP_LABEL_1>
<GROUP_LABEL_2>Control</GROUP_LABEL_2>
<GRAPH_LABEL_1>Favours [experimental]</GRAPH_LABEL_1>
<GRAPH_LABEL_2>Favours [control]</GRAPH_LABEL_2>
<EFFECT_MEASURE/>
<IV_DATA CI_END="0.0" CI_START="0.0" EFFECT_SIZE="0.0" ESTIMABLE="NO" ESTIMATE="0.0" LOG_CI_END="0.0" LOG_CI_START="0.0" LOG_EFFECT_SIZE="0.0" MODIFIED="2022-07-24 13:59:30 +0100" MODIFIED_BY="[Empty name]" ORDER="81" SE="0.0" STUDY_ID="STD-Abeya-et-al.-2021" TOTAL_1="100" TOTAL_2="0" WEIGHT="0.0"/>
<IV_DATA CI_END="0.0" CI_START="0.0" EFFECT_SIZE="0.0" ESTIMABLE="NO" ESTIMATE="0.0" LOG_CI_END="0.0" LOG_CI_START="0.0" LOG_EFFECT_SIZE="0.0" ORDER="82" SE="0.0" STUDY_ID="STD-Azene-et-al.-2020" TOTAL_1="0" TOTAL_2="0" WEIGHT="0.0"/>
<IV_DATA CI_END="0.0" CI_START="0.0" EFFECT_SIZE="0.0" ESTIMABLE="NO" ESTIMATE="0.0" LOG_CI_END="0.0" LOG_CI_START="0.0" LOG_EFFECT_SIZE="0.0" ORDER="83" SE="0.0" STUDY_ID="STD-Bante-et-al.-2021" TOTAL_1="0" TOTAL_2="0" WEIGHT="0.0"/>
<IV_DATA CI_END="0.0" CI_START="0.0" EFFECT_SIZE="0.0" ESTIMABLE="NO" ESTIMATE="0.0" LOG_CI_END="0.0" LOG_CI_START="0.0" LOG_EFFECT_SIZE="0.0" ORDER="84" SE="0.0" STUDY_ID="STD-Etafa-et-al.-2021" TOTAL_1="0" TOTAL_2="0" WEIGHT="0.0"/>
<IV_DATA CI_END="0.0" CI_START="0.0" EFFECT_SIZE="0.0" ESTIMABLE="NO" ESTIMATE="0.0" LOG_CI_END="0.0" LOG_CI_START="0.0" LOG_EFFECT_SIZE="0.0" ORDER="85" SE="0.0" STUDY_ID="STD-Kayrite-et-al.-2020" TOTAL_1="0" TOTAL_2="0" WEIGHT="0.0"/>
<IV_DATA CI_END="0.0" CI_START="0.0" EFFECT_SIZE="0.0" ESTIMABLE="NO" ESTIMATE="0.0" LOG_CI_END="0.0" LOG_CI_START="0.0" LOG_EFFECT_SIZE="0.0" ORDER="86" SE="0.0" STUDY_ID="STD-Kebede-et-al.-2021" TOTAL_1="0" TOTAL_2="0" WEIGHT="0.0"/>
<IV_DATA CI_END="0.0" CI_START="0.0" EFFECT_SIZE="0.0" ESTIMABLE="NO" ESTIMATE="0.0" LOG_CI_END="0.0" LOG_CI_START="0.0" LOG_EFFECT_SIZE="0.0" ORDER="87" SE="0.0" STUDY_ID="STD-Shewasinad-et-al.-2021" TOTAL_1="0" TOTAL_2="0" WEIGHT="0.0"/>
<IV_DATA CI_END="0.0" CI_START="0.0" EFFECT_SIZE="0.0" ESTIMABLE="NO" ESTIMATE="0.0" LOG_CI_END="0.0" LOG_CI_START="0.0" LOG_EFFECT_SIZE="0.0" ORDER="88" SE="0.0" STUDY_ID="STD-Silesh-et-al.-2021" TOTAL_1="0" TOTAL_2="0" WEIGHT="0.0"/>
<IV_DATA CI_END="0.0" CI_START="0.0" EFFECT_SIZE="0.0" ESTIMABLE="NO" ESTIMATE="0.0" LOG_CI_END="0.0" LOG_CI_START="0.0" LOG_EFFECT_SIZE="0.0" ORDER="78" SE="0.0" STUDY_ID="STD-Temesgan-et-al.-2022" TOTAL_1="0" TOTAL_2="0" WEIGHT="0.0"/>
<IV_DATA CI_END="0.0" CI_START="0.0" EFFECT_SIZE="0.0" ESTIMABLE="NO" ESTIMATE="0.0" LOG_CI_END="0.0" LOG_CI_START="0.0" LOG_EFFECT_SIZE="0.0" ORDER="79" SE="0.0" STUDY_ID="STD-Temesgen-et-al.-2021" TOTAL_1="0" TOTAL_2="0" WEIGHT="0.0"/>
<IV_DATA CI_END="0.0" CI_START="0.0" EFFECT_SIZE="0.0" ESTIMABLE="NO" ESTIMATE="0.0" LOG_CI_END="0.0" LOG_CI_START="0.0" LOG_EFFECT_SIZE="0.0" ORDER="80" SE="0.0" STUDY_ID="STD-Zenbaba-et-al.-2021" TOTAL_1="0" TOTAL_2="0" WEIGHT="0.0"/>
</IV_OUTCOME>
</COMPARISON>
<COMPARISON ID="CMP-002" MODIFIED="2022-07-25 13:59:32 +0100" MODIFIED_BY="[Empty name]" NO="2">
<NAME>sex</NAME>
<DICH_OUTCOME CHI2="4.513517560467302" CI_END="0.7766207398302458" CI_START="0.5352987416225748" CI_STUDY="95" CI_TOTAL="95" DF="3" EFFECT_MEASURE="OR" EFFECT_SIZE="0.644766705676653" ESTIMABLE="YES" EVENTS_1="386" EVENTS_2="521" I2="33.53299372808027" I2_Q="100.0" ID="CMP-002.01" LOG_CI_END="-0.10979101570400579" LOG_CI_START="-0.2714037775525188" LOG_EFFECT_SIZE="-0.19059739662826233" METHOD="MH" MODIFIED="2022-07-25 13:59:32 +0100" MODIFIED_BY="[Empty name]" NO="1" P_CHI2="0.21108776505042803" P_Q="0.0" P_Z="3.7831700262023722E-6" Q="3.4192744416400776E-31" RANDOM="NO" SCALE="4.389146218886976" SORT_BY="STUDY" STUDIES="4" SUBGROUPS="NO" SUBGROUP_TEST="YES" SWAP_EVENTS="NO" TAU2="0.0" TOTALS="YES" TOTAL_1="1086" TOTAL_2="1207" WEIGHT="100.00000000000001" Z="4.622952156323503">
<NAME>sex</NAME>
<GROUP_LABEL_1>Male</GROUP_LABEL_1>
<GROUP_LABEL_2>Female</GROUP_LABEL_2>
<GRAPH_LABEL_1>Male</GRAPH_LABEL_1>
<GRAPH_LABEL_2>Female</GRAPH_LABEL_2>
<DICH_DATA CI_END="0.6910293557357831" CI_START="0.3542964387877068" EFFECT_SIZE="0.49480222294867604" ESTIMABLE="YES" EVENTS_1="88" EVENTS_2="230" LOG_CI_END="-0.1605035028960447" LOG_CI_START="-0.45063321295787756" LOG_EFFECT_SIZE="-0.30556835792696113" MODIFIED="2022-07-25 13:14:49 +0100" MODIFIED_BY="[Empty name]" ORDER="12" O_E="0.0" SE="0.1704236278555476" STUDY_ID="STD-Azene-et-al.-2020" TOTAL_1="221" TOTAL_2="402" VAR="0.02904421293144618" WEIGHT="35.34976876191901"/>
<DICH_DATA CI_END="1.1986018997084615" CI_START="0.4556301094887126" EFFECT_SIZE="0.7389987244897959" ESTIMABLE="YES" EVENTS_1="30" EVENTS_2="49" LOG_CI_END="0.07867496169039123" LOG_CI_START="-0.3413875840821236" LOG_EFFECT_SIZE="-0.1313563111958662" MODIFIED="2022-07-25 13:15:08 +0100" MODIFIED_BY="[Empty name]" ORDER="13" O_E="0.0" SE="0.24674681872991194" STUDY_ID="STD-Bante-et-al.-2021" TOTAL_1="286" TOTAL_2="358" VAR="0.06088399255333202" WEIGHT="14.02314177768615"/>
<DICH_DATA CI_END="0.9251239122965303" CI_START="0.4060658496830035" EFFECT_SIZE="0.612912087912088" ESTIMABLE="YES" EVENTS_1="69" EVENTS_2="120" LOG_CI_END="-0.03380009339883212" LOG_CI_START="-0.3914035333316043" LOG_EFFECT_SIZE="-0.21260181336521822" MODIFIED="2022-07-25 13:15:33 +0100" MODIFIED_BY="[Empty name]" ORDER="14" O_E="0.0" SE="0.21005803078208696" STUDY_ID="STD-Temesgen-et-al.-2021" TOTAL_1="160" TOTAL_2="217" VAR="0.04412437629604819" WEIGHT="20.85337893664535"/>
<DICH_DATA CI_END="1.105171775085585" CI_START="0.5801747928109257" EFFECT_SIZE="0.8007451564828614" ESTIMABLE="YES" EVENTS_1="199" EVENTS_2="122" LOG_CI_END="0.04342978496587394" LOG_CI_START="-0.2364411441664702" LOG_EFFECT_SIZE="-0.09650567960029813" MODIFIED="2022-07-25 13:16:11 +0100" MODIFIED_BY="[Empty name]" ORDER="15" O_E="0.0" SE="0.16439756915578135" STUDY_ID="STD-Zenbaba-et-al.-2021" TOTAL_1="419" TOTAL_2="230" VAR="0.027026560744329915" WEIGHT="29.773710523749497"/>
</DICH_OUTCOME>
</COMPARISON>
<COMPARISON ID="CMP-003" MODIFIED="2022-07-25 15:00:35 +0100" MODIFIED_BY="[Empty name]" NO="3">
<NAME>Age</NAME>
<DICH_OUTCOME CHI2="4.5374199751966415" CI_END="2.4601633220443704" CI_START="1.0438590898651656" CI_STUDY="95" CI_TOTAL="95" DF="2" EFFECT_MEASURE="OR" EFFECT_SIZE="1.602517970653964" ESTIMABLE="YES" EVENTS_1="417" EVENTS_2="137" I2="55.92208764159362" I2_Q="0.0" ID="CMP-003.01" LOG_CI_END="0.3909639394237826" LOG_CI_START="0.018641877378635596" LOG_EFFECT_SIZE="0.20480290840120913" METHOD="MH" MODIFIED="2022-07-25 15:00:35 +0100" MODIFIED_BY="[Empty name]" NO="1" P_CHI2="0.10344567353685108" P_Q="1.0" P_Z="0.03106557406340342" Q="0.0" RANDOM="YES" SCALE="5.0" SORT_BY="STUDY" STUDIES="3" SUBGROUPS="NO" SUBGROUP_TEST="YES" SWAP_EVENTS="NO" TAU2="0.07923450877050234" TOTALS="YES" TOTAL_1="1101" TOTAL_2="550" WEIGHT="100.0" Z="2.156231742972845">
<NAME>Age</NAME>
<GROUP_LABEL_1>&lt;40</GROUP_LABEL_1>
<GROUP_LABEL_2>40 and above</GROUP_LABEL_2>
<GRAPH_LABEL_1>40</GRAPH_LABEL_1>
<GRAPH_LABEL_2>40 and above</GRAPH_LABEL_2>
<DICH_DATA CI_END="1.7164967509327493" CI_START="0.6510650368553759" EFFECT_SIZE="1.0571428571428572" ESTIMABLE="YES" EVENTS_1="49" EVENTS_2="30" LOG_CI_END="0.23464298570915387" LOG_CI_START="-0.1863756262757151" LOG_EFFECT_SIZE="0.02413367971671937" MODIFIED="2022-07-25 14:12:54 +0100" MODIFIED_BY="[Empty name]" ORDER="16" O_E="0.0" SE="0.2473084167556529" STUDY_ID="STD-Bante-et-al.-2021" TOTAL_1="392" TOTAL_2="252" VAR="0.0611614529981877" WEIGHT="34.06890146454826"/>
<DICH_DATA CI_END="2.6581224149334273" CI_START="1.3901596244626326" EFFECT_SIZE="1.922294061302682" ESTIMABLE="YES" EVENTS_1="190" EVENTS_2="96" LOG_CI_END="0.4245749776999725" LOG_CI_START="0.14306467078869628" LOG_EFFECT_SIZE="0.2838198242443344" MODIFIED="2022-07-25 14:13:12 +0100" MODIFIED_BY="[Empty name]" ORDER="17" O_E="0.0" SE="0.1653605477781769" STUDY_ID="STD-Shewasinad-et-al.-2021" TOTAL_1="364" TOTAL_2="265" VAR="0.027344110761498727" WEIGHT="44.87894672047062"/>
<DICH_DATA CI_END="4.5306833203755925" CI_START="1.0030055731062508" EFFECT_SIZE="2.1317365269461077" ESTIMABLE="YES" EVENTS_1="178" EVENTS_2="11" LOG_CI_END="0.6561637075069676" LOG_CI_START="0.0013033461436160292" LOG_EFFECT_SIZE="0.3287335268252919" MODIFIED="2022-07-25 14:13:35 +0100" MODIFIED_BY="[Empty name]" ORDER="18" O_E="0.0" SE="0.38466821787590155" STUDY_ID="STD-Temesgen-et-al.-2021" TOTAL_1="345" TOTAL_2="33" VAR="0.14796963784382205" WEIGHT="21.05215181498112"/>
</DICH_OUTCOME>
</COMPARISON>
<COMPARISON ID="CMP-004" MODIFIED="2022-07-25 15:01:33 +0100" MODIFIED_BY="[Empty name]" NO="4">
<NAME>Knowledge</NAME>
<DICH_OUTCOME CHI2="38.01065771877515" CI_END="3.784514095539464" CI_START="1.66551125995417" CI_STUDY="95" CI_TOTAL="95" DF="6" EFFECT_MEASURE="OR" EFFECT_SIZE="2.510607663410643" ESTIMABLE="YES" EVENTS_1="1202" EVENTS_2="392" I2="84.21495348912015" I2_Q="0.0" ID="CMP-004.01" LOG_CI_END="0.5780101271194598" LOG_CI_START="0.22154757315414378" LOG_EFFECT_SIZE="0.39977885013680176" METHOD="MH" MODIFIED="2022-07-25 15:01:33 +0100" MODIFIED_BY="[Empty name]" NO="1" P_CHI2="1.1178433081404648E-6" P_Q="1.0" P_Z="1.1012883562107772E-5" Q="0.0" RANDOM="YES" SCALE="5.0" SORT_BY="STUDY" STUDIES="7" SUBGROUPS="NO" SUBGROUP_TEST="YES" SWAP_EVENTS="NO" TAU2="0.24438629165863288" TOTALS="YES" TOTAL_1="3494" TOTAL_2="1831" WEIGHT="100.0" Z="4.396266251995755">
<NAME>Knowledge</NAME>
<GROUP_LABEL_1>Good knowledge</GROUP_LABEL_1>
<GROUP_LABEL_2>Poor knowledge</GROUP_LABEL_2>
<GRAPH_LABEL_1>Poor knowledge</GRAPH_LABEL_1>
<GRAPH_LABEL_2>Good knolwedge</GRAPH_LABEL_2>
<DICH_DATA CI_END="11.143573015284408" CI_START="4.011889446574084" EFFECT_SIZE="6.686313107920333" ESTIMABLE="YES" EVENTS_1="146" EVENTS_2="17" LOG_CI_END="1.0470244630122405" LOG_CI_START="0.603348956899638" LOG_EFFECT_SIZE="0.8251867099559392" MODIFIED="2022-07-25 14:37:31 +0100" MODIFIED_BY="[Empty name]" ORDER="23" O_E="0.0" SE="0.2606171885197182" STUDY_ID="STD-Abeya-et-al.-2021" TOTAL_1="1162" TOTAL_2="808" VAR="0.06792131895192234" WEIGHT="14.038492203334918"/>
<DICH_DATA CI_END="3.3259720663618397" CI_START="1.7474522119704072" EFFECT_SIZE="2.4108042733319897" ESTIMABLE="YES" EVENTS_1="195" EVENTS_2="123" LOG_CI_END="0.5219185974163159" LOG_CI_START="0.24240530781609718" LOG_EFFECT_SIZE="0.3821619526162065" MODIFIED="2022-07-25 14:38:35 +0100" MODIFIED_BY="[Empty name]" ORDER="19" O_E="0.0" SE="0.1641874899242666" STUDY_ID="STD-Azene-et-al.-2020" TOTAL_1="316" TOTAL_2="307" VAR="0.026957531847631142" WEIGHT="16.157832155325345"/>
<DICH_DATA CI_END="7.0024691213844275" CI_START="0.8782903712105625" EFFECT_SIZE="2.4799599198396796" ESTIMABLE="YES" EVENTS_1="75" EVENTS_2="4" LOG_CI_END="0.8452512024021507" LOG_CI_START="-0.05636187843771772" LOG_EFFECT_SIZE="0.39444466198221645" MODIFIED="2022-07-25 14:38:54 +0100" MODIFIED_BY="[Empty name]" ORDER="20" O_E="0.0" SE="0.5296119867420681" STUDY_ID="STD-Bante-et-al.-2021" TOTAL_1="574" TOTAL_2="70" VAR="0.2804888565008805" WEIGHT="8.353087342717945"/>
<DICH_DATA CI_END="7.163036301626518" CI_START="2.8270134545320977" EFFECT_SIZE="4.5" ESTIMABLE="YES" EVENTS_1="186" EVENTS_2="36" LOG_CI_END="0.8550971521297417" LOG_CI_START="0.45132787542094577" LOG_EFFECT_SIZE="0.6532125137753437" MODIFIED="2022-07-25 14:38:08 +0100" MODIFIED_BY="[Empty name]" ORDER="24" O_E="0.0" SE="0.23717607182890094" STUDY_ID="STD-Silesh-et-al.-2021" TOTAL_1="279" TOTAL_2="117" VAR="0.05625248904818797" WEIGHT="14.583374594224354"/>
<DICH_DATA CI_END="2.2947379964373926" CI_START="1.2008069118571447" EFFECT_SIZE="1.6599810983933634" ESTIMABLE="YES" EVENTS_1="208" EVENTS_2="89" LOG_CI_END="0.360733106780872" LOG_CI_START="0.07947317904598887" LOG_EFFECT_SIZE="0.22010314291343047" MODIFIED="2022-07-25 14:37:50 +0100" MODIFIED_BY="[Empty name]" ORDER="25" O_E="0.0" SE="0.16521347381056672" STUDY_ID="STD-Temesgan-et-al.-2022" TOTAL_1="422" TOTAL_2="241" VAR="0.027295491928554818" WEIGHT="16.137732529245657"/>
<DICH_DATA CI_END="2.639913615206598" CI_START="1.1370221871051502" EFFECT_SIZE="1.7325242718446603" ESTIMABLE="YES" EVENTS_1="129" EVENTS_2="60" LOG_CI_END="0.4215897158649426" LOG_CI_START="0.05576893930807147" LOG_EFFECT_SIZE="0.23867932758650706" MODIFIED="2022-07-25 14:39:11 +0100" MODIFIED_BY="[Empty name]" ORDER="21" O_E="0.0" SE="0.21488493499155495" STUDY_ID="STD-Temesgen-et-al.-2021" TOTAL_1="232" TOTAL_2="143" VAR="0.0461755352863248" WEIGHT="15.089139556618285"/>
<DICH_DATA CI_END="2.0176844453823186" CI_START="0.9596981169451793" EFFECT_SIZE="1.3915343915343916" ESTIMABLE="YES" EVENTS_1="263" EVENTS_2="63" LOG_CI_END="0.3048532459717193" LOG_CI_START="-0.017865357338691785" LOG_EFFECT_SIZE="0.14349394431651374" MODIFIED="2022-07-25 14:39:36 +0100" MODIFIED_BY="[Empty name]" ORDER="22" O_E="0.0" SE="0.18956650506738573" STUDY_ID="STD-Zenbaba-et-al.-2021" TOTAL_1="509" TOTAL_2="145" VAR="0.03593545984346318" WEIGHT="15.640341618533498"/>
</DICH_OUTCOME>
</COMPARISON>
<COMPARISON ID="CMP-005" MODIFIED="2022-07-25 15:02:20 +0100" MODIFIED_BY="[Empty name]" NO="5">
<NAME>Attitude</NAME>
<DICH_OUTCOME CHI2="11.885233709553717" CI_END="2.5277024107556323" CI_START="1.3595237929712154" CI_STUDY="95" CI_TOTAL="95" DF="4" EFFECT_MEASURE="OR" EFFECT_SIZE="1.8537722538038437" ESTIMABLE="YES" EVENTS_1="631" EVENTS_2="329" I2="66.3447930621282" I2_Q="0.0" ID="CMP-005.01" LOG_CI_END="0.4027259426426774" LOG_CI_START="0.1333868125602871" LOG_EFFECT_SIZE="0.26805637760148227" METHOD="MH" MODIFIED="2022-07-25 15:02:20 +0100" MODIFIED_BY="[Empty name]" NO="1" P_CHI2="0.018225438379367187" P_Q="1.0" P_Z="9.569371945846559E-5" Q="0.0" RANDOM="YES" SCALE="5.0" SORT_BY="STUDY" STUDIES="5" SUBGROUPS="NO" SUBGROUP_TEST="YES" SWAP_EVENTS="NO" TAU2="0.08139288630448513" TOTALS="YES" TOTAL_1="1898" TOTAL_2="2078" WEIGHT="100.0" Z="3.9012589501158756">
<NAME>Attitude</NAME>
<GROUP_LABEL_1>Favourable attitude</GROUP_LABEL_1>
<GROUP_LABEL_2>Unfavourable attitude</GROUP_LABEL_2>
<GRAPH_LABEL_1>Unfavourable attitude</GRAPH_LABEL_1>
<GRAPH_LABEL_2>Favourable attitude</GRAPH_LABEL_2>
<DICH_DATA CI_END="1.9835008294396934" CI_START="1.0338525222088635" EFFECT_SIZE="1.4320081477839433" ESTIMABLE="YES" EVENTS_1="70" EVENTS_2="92" LOG_CI_END="0.29743238641894504" LOG_CI_START="0.01445859160229768" LOG_EFFECT_SIZE="0.15594548901062136" MODIFIED="2022-07-25 14:54:34 +0100" MODIFIED_BY="[Empty name]" ORDER="26" O_E="0.0" SE="0.16622020781817384" STUDY_ID="STD-Abeya-et-al.-2021" TOTAL_1="689" TOTAL_2="1257" VAR="0.027629157487116904" WEIGHT="22.959360693658525"/>
<DICH_DATA CI_END="3.9690457944493858" CI_START="2.0586732275938058" EFFECT_SIZE="2.858490566037736" ESTIMABLE="YES" EVENTS_1="202" EVENTS_2="106" LOG_CI_END="0.5986861097819266" LOG_CI_START="0.31358741669314305" LOG_EFFECT_SIZE="0.45613676323753477" MODIFIED="2022-07-25 14:54:54 +0100" MODIFIED_BY="[Empty name]" ORDER="27" O_E="0.0" SE="0.1674683835816428" STUDY_ID="STD-Azene-et-al.-2020" TOTAL_1="324" TOTAL_2="289" VAR="0.02804565949944824" WEIGHT="22.871981792006434"/>
<DICH_DATA CI_END="4.012594809687012" CI_START="1.4214217729792624" EFFECT_SIZE="2.3882189239332097" ESTIMABLE="YES" EVENTS_1="57" EVENTS_2="22" LOG_CI_END="0.6034253070546607" LOG_CI_START="0.15272296357040652" LOG_EFFECT_SIZE="0.3780741353125336" MODIFIED="2022-07-25 14:55:19 +0100" MODIFIED_BY="[Empty name]" ORDER="28" O_E="0.0" SE="0.26474478757523245" STUDY_ID="STD-Bante-et-al.-2021" TOTAL_1="351" TOTAL_2="293" VAR="0.07008980254825496" WEIGHT="16.52384471076115"/>
<DICH_DATA CI_END="2.270432384331758" CI_START="0.8743377434548472" EFFECT_SIZE="1.4089445438282648" ESTIMABLE="YES" EVENTS_1="179" EVENTS_2="43" LOG_CI_END="0.3561085727206392" LOG_CI_START="-0.05832077356132453" LOG_EFFECT_SIZE="0.14889389957965732" MODIFIED="2022-07-25 14:55:38 +0100" MODIFIED_BY="[Empty name]" ORDER="29" O_E="0.0" SE="0.24343784946437508" STUDY_ID="STD-Silesh-et-al.-2021" TOTAL_1="309" TOTAL_2="87" VAR="0.05926198655183974" WEIGHT="17.795874228460256"/>
<DICH_DATA CI_END="2.3782127126712984" CI_START="1.0381693774044578" EFFECT_SIZE="1.571301247771836" ESTIMABLE="YES" EVENTS_1="123" EVENTS_2="66" LOG_CI_END="0.37625069629104885" LOG_CI_START="0.01626821446730996" LOG_EFFECT_SIZE="0.1962594553791794" MODIFIED="2022-07-25 14:56:04 +0100" MODIFIED_BY="[Empty name]" ORDER="30" O_E="0.0" SE="0.21145549176528805" STUDY_ID="STD-Temesgen-et-al.-2021" TOTAL_1="225" TOTAL_2="152" VAR="0.0447134249976998" WEIGHT="19.84893857511363"/>
</DICH_OUTCOME>
</COMPARISON>
<COMPARISON ID="CMP-006" MODIFIED="2022-07-25 15:14:45 +0100" MODIFIED_BY="[Empty name]" NO="6">
<NAME>Perceived severity</NAME>
<DICH_OUTCOME CHI2="5.783901665010294" CI_END="2.2536480598785857" CI_START="1.3955171904811496" CI_STUDY="95" CI_TOTAL="95" DF="3" EFFECT_MEASURE="OR" EFFECT_SIZE="1.7734160845258673" ESTIMABLE="YES" EVENTS_1="727" EVENTS_2="165" I2="48.13189826257773" I2_Q="0.0" ID="CMP-006.01" LOG_CI_END="0.3528860955669591" LOG_CI_START="0.1447351906527556" LOG_EFFECT_SIZE="0.24881064310985737" METHOD="MH" MODIFIED="2022-07-25 15:14:45 +0100" MODIFIED_BY="[Empty name]" NO="1" P_CHI2="0.12261068394532404" P_Q="1.0" P_Z="2.79089113392682E-6" Q="0.0" RANDOM="NO" SCALE="5.0" SORT_BY="STUDY" STUDIES="4" SUBGROUPS="NO" SUBGROUP_TEST="YES" SWAP_EVENTS="NO" TAU2="0.0" TOTALS="YES" TOTAL_1="1788" TOTAL_2="521" WEIGHT="100.0" Z="4.685638043866061">
<NAME>Perceived disease severity</NAME>
<GROUP_LABEL_1>Yes</GROUP_LABEL_1>
<GROUP_LABEL_2>No</GROUP_LABEL_2>
<GRAPH_LABEL_1>No</GRAPH_LABEL_1>
<GRAPH_LABEL_2>Yes</GRAPH_LABEL_2>
<DICH_DATA CI_END="2.0774640662160375" CI_START="0.5300713031099255" EFFECT_SIZE="1.0493827160493827" ESTIMABLE="YES" EVENTS_1="300" EVENTS_2="18" LOG_CI_END="0.31753352055287315" LOG_CI_START="-0.27566570688158715" LOG_EFFECT_SIZE="0.020933906835642984" MODIFIED="2022-07-25 15:10:57 +0100" MODIFIED_BY="[Empty name]" ORDER="31" O_E="0.0" SE="0.34844816257853517" STUDY_ID="STD-Azene-et-al.-2020" TOTAL_1="570" TOTAL_2="35" VAR="0.1214161220043573" WEIGHT="15.571100167363046"/>
<DICH_DATA CI_END="8.172148846921969" CI_START="1.2699714243708478" EFFECT_SIZE="3.2215517241379312" ESTIMABLE="YES" EVENTS_1="74" EVENTS_2="5" LOG_CI_END="0.9123362682404088" LOG_CI_START="0.10379394900502924" LOG_EFFECT_SIZE="0.5080651086227191" MODIFIED="2022-07-25 15:11:14 +0100" MODIFIED_BY="[Empty name]" ORDER="32" O_E="0.0" SE="0.4749417606678913" STUDY_ID="STD-Bante-et-al.-2021" TOTAL_1="538" TOTAL_2="106" VAR="0.22556967602631653" WEIGHT="6.982975549839854"/>
<DICH_DATA CI_END="2.1857378407890082" CI_START="1.1875417268992716" EFFECT_SIZE="1.6111036248484032" ESTIMABLE="YES" EVENTS_1="183" EVENTS_2="123" LOG_CI_END="0.33959807109660695" LOG_CI_START="0.07464887846003919" LOG_EFFECT_SIZE="0.20712347477832307" MODIFIED="2022-07-25 15:11:28 +0100" MODIFIED_BY="[Empty name]" ORDER="33" O_E="0.0" SE="0.15563246727437535" STUDY_ID="STD-Shewasinad-et-al.-2021" TOTAL_1="364" TOTAL_2="319" VAR="0.024221464869909518" WEIGHT="63.18316638370181"/>
<DICH_DATA CI_END="4.62142537049482" CI_START="1.4335325742402778" EFFECT_SIZE="2.5739005046863737" ESTIMABLE="YES" EVENTS_1="170" EVENTS_2="19" LOG_CI_END="0.6647759441855651" LOG_CI_START="0.15640756589225163" LOG_EFFECT_SIZE="0.4105917550389084" MODIFIED="2022-07-25 15:11:48 +0100" MODIFIED_BY="[Empty name]" ORDER="34" O_E="0.0" SE="0.2986181018735499" STUDY_ID="STD-Temesgen-et-al.-2021" TOTAL_1="316" TOTAL_2="61" VAR="0.08917277076656185" WEIGHT="14.262757899095291"/>
</DICH_OUTCOME>
</COMPARISON>
</ANALYSES_AND_DATA>
<FIGURES MODIFIED="2022-07-25 13:59:33 +0100" MODIFIED_BY="[Empty name]">
<FIGURE FILENAME="Forest plot.png" FILE_TYPE="PNG" ID="FIG-01" MODIFIED="2022-07-25 13:59:33 +0100" MODIFIED_BY="[Empty name]" NO="1" REF_ID="CMP-002.01" SETTINGS="SHOW_MORE_DECIMALS:NO;SHOW_RAW_DATA_COLUMNS:YES;SHOW_ROB_TABLE:NO;SHOW_EFFECT_SIZE_COLUMN:YES;SHOW_WEIGHT_COLUMN:YES;" SHORT_VERSION_FIGURE="YES" TYPE="FOREST_PLOT">
<CAPTION>
<P>Forest plot of comparison: 2 sex, outcome: 2.1 sex.</P>
</CAPTION>
<FILE>iVBORw0KGgoAAAANSUhEUgAAAvgAAADACAMAAABGSuc4AAADAFBMVEUAAADAAAAAwAAAAMDg4ADA
AMAAwMD/gADAwMD/gICA/4CAgP/g4OBAAAAAQAAAAECAgID///8AAAALCwsWFhYhISEsLCw3NzdC
QkJNTU1YWFhjY2Nubm55eXmEhISPj4+ampqlpaWwsLC7u7vGxsbR0dHc3Nzn5+cAAAAAADMAAGYA
AJkAAMwAAP8AMwAAMzMAM2YAM5kAM8wAM/8AZgAAZjMAZmYAZpkAZswAZv8AmQAAmTMAmWYAmZkA
mcwAmf8AzAAAzDMAzGYAzJkAzMwAzP8A/wAA/zMA/2YA/5kA/8wA//8zAAAzADMzAGYzAJkzAMwz
AP8zMwAzMzMzM2YzM5kzM8wzM/8zZgAzZjMzZmYzZpkzZswzZv8zmQAzmTMzmWYzmZkzmcwzmf8z
zAAzzDMzzGYzzJkzzMwzzP8z/wAz/zMz/2Yz/5kz/8wz//9mAABmADNmAGZmAJlmAMxmAP9mMwBm
MzNmM2ZmM5lmM8xmM/9mZgBmZjNmZmZmZplmZsxmZv9mmQBmmTNmmWZmmZlmmcxmmf9mzABmzDNm
zGZmzJlmzMxmzP9m/wBm/zNm/2Zm/5lm/8xm//+ZAACZADOZAGaZAJmZAMyZAP+ZMwCZMzOZM2aZ
M5mZM8yZM/+ZZgCZZjOZZmaZZpmZZsyZZv+ZmQCZmTOZmWaZmZmZmcyZmf+ZzACZzDOZzGaZzJmZ
zMyZzP+Z/wCZ/zOZ/2aZ/5mZ/8yZ///MAADMADPMAGbMAJnMAMzMAP/MMwDMMzPMM2bMM5nMM8zM
M//MZgDMZjPMZmbMZpnMZszMZv/MmQDMmTPMmWbMmZnMmczMmf/MzADMzDPMzGbMzJnMzMzMzP/M
/wDM/zPM/2bM/5nM/8zM////AAD/ADP/AGb/AJn/AMz/AP//MwD/MzP/M2b/M5n/M8z/M///ZgD/
ZjP/Zmb/Zpn/Zsz/Zv//mQD/mTP/mWb/mZn/mcz/mf//zAD/zDP/zGb/zJn/zMz/zP///wD//zP/
/2b//5n//8z///9BjlLGAAAhOElEQVR42u1dfXAc5Xl/pNPd3t7JJ+1Zii2wjWWrpEMSt7GNrS8P
w9kkdZ2GdkIzncxAgT9IZkIDM7iE0GQIIWnqBloyA6FAEkIICaHAmAQH0tgajD6wL8ZkoElqIvkM
xpKxpH0lW7rTaXW6vvt1+3G7e3ufurOeH8i7t/vs83799tln9377Xh0HCMTyQz12AQKJj0Ag8RGI
ixcetmaqGmlvf8fT/257eyyzIVacu3YHB8U5zwv9z9Z5mLhHX6yhdFrTM55PTMWVjy3phUrWzjVa
oN7jb4o7N8P36g/VVv9cWMpm1FbE/wl8uoTe+vr6qqFRY7sWz85Co+BU0/lQUuU9bOoSq151YyOc
T8+cXbzQ6tiM6a5d6od7Ope0GTVF/KF/AmFI7GOW8bFhcQsfYnx7+SJc8iEfE+IhEgmzTFMzszsM
rUGfz9+i21durO75n7B3sqcZhAAjPmOLsv5mMSLSerBR1WgCBBCCPobt99LYSesLsJdhQlU0OM29
vDcc7Dmn1l8I+sXWtNKxCmbOBhYWIRrweQMJn9qMNOMLIfGdsS8FC/voMsQnZ7ukCLh+64HG4+1F
uGzfGgxuXU9XFs73bFmcoXF1hpl/t/uCYV954YePACRgARo6AykxJeh6aZEurtl+9t2uq7Q8wgtN
L8/PdD1FrwxSnGw6Hjiwtal6BmeBtgHegc+r9W/YHhCDxt91zTRtn8lkdeCBqybn453cvNKM0M4D
waVoRk0RP9TV2i1Gh8Ta0K0gdi7MQ2gY5grN8mnAmYORYeihHw56pb8UJOpDN0Na3J/ZV16kgV68
wnTBwMgp+nk7bBYXi3DJK88l1Jpuik5D/DOhEDypHpaEkRD9p2qgNONJtf4MDP+WLkYgJPxbphn3
HDkMiWN7Q5BSD7sSNo8UPILLhfh3Qpz+0avqpvtegF5xSwruuq6oHD8N110Hh+iHbfLfDuA2Lf5W
dg7qvnKDF/+vo4WGwzKDxMWjA91PXaJ8vdj3u4HUBeA+tnhSOxGp2TaNP0uPOrkZmfr3ivUDOD7U
tXmHQvy+e/uhAw7e80gj7efMNSAcluMMEt8W4wMLg+N0GYfrTygPpeC5vr5kUcNFHczrt8zCe++o
6+Z9ZUGSZr70/wYYBF4kzpC8uOns7w51q3e0fKCLE2vGGM4XHnZVz+A0iM34PQ3eSv2V1pDR66M9
aiqzo7FzPeyB0yf0BOTFkx6J7whfj1dc3AiXb1Q2wPHWSLAIjwxsHIuwxh5ZcVxNvs37yoKzg5ww
GR4IiHUR7ygSIN21BK57WceIqSsYoR4+LNasQ4qrYu2Ow1D1jE2gIzzJXzN4Vq3/HHSIrWGv++f3
wKMakdcT9B4luVE+MZQR3EjbUnHU0HP8dogF2j6Yo4tbH9n2+w0Qo2tjn392bmzKU6A7+u/Y8MCD
o4cfFz8of6ER78ox2bm8r9zteoBLeR7wHHwIZj5ygmmD2ML4u2fpIv63X/yP0ca4WtM/bZ/0x+ae
vwRiseHvCmLt7kz89Nz56hme+HvC/fc3BO8Dpf4LE3MPvwWxoW8lvnM2mGlGsHOS7b2pnjajafg/
F6RmnBwen16CzAxFaojlCJQsIJD4CAQSH4FA4iMQSHwEAomPQNQ48flGxrczGIUW46N9UUFng2h6
p48JCi4s80VEguWu/kBO+5aAde2dvAZze2VtvArA+yIMD0LEn7VfWTP2KXUqQL/qWlpkjpCLtKxl
ZmO00efbK9DyJNtm76MAwX6lHbt9OxujpRwKu/EpqgV8kPGFMi3gfM0AjQl1fL1MBVqg+wLrkpmp
C3+4+hsLnWsNbwfIX/RY4qc7nv73mav/6o3clvmiHfpiMWtv766x2B6LiUeonzo1E0OdivS61sbr
TOIHV8K6r8ZbV79Tpx5osjT2aTvATGJ/G8j7JJOMR6mOYFnLjM3Ptr3dkp5Kzl9+6BQ1vGHoUGrs
wcekPWObT4/eveWbQgmHwmZ84IS3iBY8vP3tls1iC6InqGF69qY3BJ8SXr7vGf3a1fctlLsFuoh/
JywA2zeX0XvTP1lTzUZa1Wgma8AjkUbpfBHgCnrEY6o1QNNuVoBowN8snfIBGnhDjK8JVINI5Akm
ILiuW39EjNyBSELVzCdYf1jScRu16jpI9ZNMNM2+CQlJ4hCMcHt9TFr0+gTr5xjxkBYaayyrJ5YP
Ur/IWnLT7nn634D0L6e8H0DbyrO7m6U+SQQZWXyuB0OtGceIKngDwPuZVl7Uq/OqVl8tkB2GJKwG
adOT3jT8ueJsdU8gzPfFK5AqDLXK70Y4tMDH0l7wtSh9oujzZQhiC+ZhFUgSlLT3SViptGCuZyrM
9iUqmerUw2a2X6wTZN6LkTXVPrrtKRArltGAj5+RLhfwcbZf7y19pOt7cGXnSwvSp8nT0LT1QHBL
s2ZwW7CzwXXddlzRKcBY59BqVRe/qrE7Lum4jVp1DXL9JBNNs28CO7R9DITtVywebwzsFL3e3tid
SIqHzHR+EOpckX1E89YguzUk9YusJTftT9GIkaR/KRjX3g94qusIkfb6Az23zev6VD6nU5Dqd2y8
N9DJtXf7x9fvDExvbVe1+jJulGUuC5DwiYmmcCOfPCnv8cOJCuXI6rsRDi1gu7gNXf6J9q2/EftE
0ecrRBFbkIZFiN8SnIQbabL4D0oLPgcXKp3jnx+CrnuChjgqa6rP0nPzVjGOigp1WQOekGLpYfMR
p0bgF7TzQ/KQJ1ZS29AI6E7fU8PAuM/yt8BKeAC+q2nmx2UVvkGrrsecplFPrA2tUKxNXlnqcyVs
mYPhERC1lzHN66ULz1lIwxMwchKulFcNWnIZg13RhQEyuMB3DXq19wN+ASPy6U/GNQ29Roouodur
r5WxjlK6NBSfG4rRckcStEmKVl+ld0eHKOWtm2ncfgewwS0bmHZGCi89EK4Q8dV3I5xawMS3DB2k
lfeLfaLo82X44EXxZaz0YKhr+72wJci2/3yDT2rBcIVaoMvxPefuiq1dI2dXyt9V8IXH2+H90cX3
/+N9UQ/lWUc/n1pshy9IRzx+7sundEfQzfvaB1L1l93tkT/Robns7n3tp1N6g9NuNORyNv7E7cL4
Z9//4QPrnn0WDlMnd0P7OlE9BjPnet66fcVcVvqYqV8Mmv/ydOMq2drkdfT2I68/dvrx+0WvclsU
r00j3W23hbK9NqyT2iWuH7xvf3DVZUav/jX/2jX6TX/33kvHhLrLDj4LUnvPrPuC2gvtpmqI9Xhh
ck3fC2qG3BeLmTJk+nFfcPu6c9+AM2I1301dJXadajPAx+HdupQQ85x59oXUXOrH+6Y8obh4np1Z
98a+Et9u2YzP06tuOfH0KucWjG+Hcw+B1CfvpWQuKTaz/IuhWH1KSMWfoC14KTX6HeI59YDYgtEK
tUD/ODM8NfqmEs4GpZSHZq6Sptrb+2e9PuUaa9CAh6dHj9MTd0B+AwFkabUH+Eyi7JE39asG0bxe
YQ37etf0+MLZunhWr1XXQVe/uEH1bfDK9F7V6w9LSnxDRs+PvXmoxzI/pl7ljtpj4dVHrxsMTVYX
6J/2fkCd3HU2aBsUBtuyIqUBQnJoMBGl5UqNH9S7884Is2lFkireTnc0eLvHU3JdPlyhiD8+eKf0
boRTC+YGhxKC3CdZLZifqdO3IO7tbpOuu15YUelUxx8Jh38BDZLeuw7GxPetk7Km+lewTc4df27U
gPsjifAv6RE3Qst6+WTfSCuegOMNGikktbUHWmWDXR1uUx05Mxro7Dhl0sWLOu7AdZ4Fq7cXlPrR
85XW6cMbbbzG+rsGYrLXgMkrD/+YbU8tN9Bqyzr4ZJZXD/TCOfgjdMMvde8HPCiL6xUoGnpdrtMr
ZTr6iR5MDFrZHTjQG6EeNwiRjFZftmGZ1nCvHwK3tMjdmWBhaEwaSf/gV/lwJFAJ5nh7cragJ/hS
7/fUPlH0+WoLxsI9k8D6Wv9XbsECDLZKLfjTYDP/WgVaoCP+haOzvq9HX4XnBtYCGbxZbNbCkZnv
it05AENtEmWOze45pomnX4t+yrsrOgVdgzPywyhPfKgPyOsPcOJFQGLusT2zx6aADF34lVzczNFJ
9zk+hP3waBhim2cvO3JY3REcuBSmPzrdeMQiMij1e3RgDa3TJt7O621ALyPUdv3RV9UdgcE1MB09
3/b6wxZeN89uoV7FfpkaXJ+VqU3Q3vFCGz3fPgKnDu2ZPjolbt1yJFGv9gJIxxrQANk3+Ya7XWHr
6/yu17e1nDq2JRidhkll4h3JJlg/PXs9PVGfPv/xQzTz7/eMg3+9FBkmpr6yejb6aiWIb9WCAf2H
1q0Mv2voxRalTxQuyTbBuvXxN1lo9E5fc0xsQb0X2GkpJLYdXFx176H3y159N3p8Hi7pfmvCtUtf
4OTwXUdnrcgM1TcdTLnAsCdXfNKyF+wwtiFREpulQ8tsoiQ2lYAb4jPp+kAeuXn/J1LgDYxbnRIw
v2yIn+DSaetesEPjyztKYrN0CE6wJbGpFuIjEAgEohB8psrq04ARH1ERVBnRUJaMWJZA4iOQ+AjE
ckEDdgEiJ5R5q0IXLfGJ2zsQg6H2gcj3MJaLEiGHU9PunA1yW1WS00rbqezNbOBy1UPvkBhKEA/W
9mYVYThWXzsC+NAiD+ITjhTVX0QeYstFqXjv7NS0mxRUY2tq5ig7s5XLcp2rW/UOiWmDvrisIgym
htpxBKmdb6pDlP4GOVIRU5BTAorS2cbYZxzepYg5nGFBco4/V0BVOaetGsW5cjXO4SwqqkyHl1z3
57Toq33im2ImZwxyakDhzKGqGlHC64zrCGqVB7nvI1cF2ad5RTW4rwQWtUl8Oj5ZF2UuT2IZjy/9
WcHJo87lyMbzvl3JjzSWzmUXhrRFrin9P29OEgA3RZgqlbkOI/LL8Y33V5bjQHIPTzlRlhuHTC6d
D8+tXXBZPjk9J92dUPLJ4qaI7DBkeyzCnvjy7aDc+3b5uvlxDqlowHfNncKeTznEX8IV3K78EiX1
ZFny/O7iRr1pOPVj5CboXxy8z0FMjuMgF++J46XRLWnlgohj+kMKyJGKREjGxUR8nSxZzwHtqU4m
rhueFis5K5FuCozJJafZ6D+VjNmOT9y1R1KZHCM3Tbj8nuMT67hqcKHvM8LluoUgurzd9Byfs/Co
N8+xt3oQ6ata4iOqDwXfeCDx3ac6iGpkfkUPW643t4hqA1fgTSxexzHiIxBIfAQCiY9A4iMQy/fm
1voBNcmlyMkhxy/xk7W89Ph5fIVA3Hl1+GKCmNSTBejxtREgVnp8y1pmXKMev1Diu/rKJwd3ssXt
pX2ylpcePw9Fj1kHb+VV/4UUZ+1BvyxAj58RSRFtSJzU+nrLJdfjS69phWqS+MYIJGvxJel9EXJ8
Utox4PLdzZWuUEf6lqqdbgVxWcWWK8S7bpbH0fr5cgxMiYlv0OJzRcrxl7Z9bi/57mjrlDlxDp7y
uIqqPUucaqlrVfm713UJ5x2tq+2b2yxZsk4bWACnK6BSy8VlopPru5UD54xveiE8l5f4qEA9fo4W
2rwgiYl9cTk+safDEsvxIYdy3nTNylObbK9l1wvhHS902TsKOAFtbEkhL0pWDqHaJb6eNjaxvdrl
+AUWWgIdvNFTgem/JrkknCvfGPALRL3bK36VyPFJWXjvrIN3J4Q3eCryombtJIdv5H3ROb7xii8/
HMskA9pDT81Ofcgj7eVU2Topw1U5xzu3xipwedbAzt7ozo1X/a2AvM7lLNaGuFl7rcylJ2/6piNy
APX4VQ3U41c41UFUC/MrethyTXUQ1QbU42PERyCQ+AgEEh+BQOIjEHne3JLS3BeVWaufS2lv0I26
e+IOblX+uskVudwVK2R+fHO/WOrxjbO6LdX8+LWlQnYiflmnISqVVj+X0p64ssrT3ljd7JlFLV0U
osfP7hcLPb7xq3OcH79o4puCiCrHt/qJE04/wxeptFbf8Wt74sIqy96dyl9zTsqj+9fiDwFXbcyv
c/K7ruaCx6VdlT5abXCIbzLtrX7ihJjMKqnVJ64ebru81hf2ixD5Xhjz0eODg1ZOpnwliOSijPPV
S+oib245q4ZxWf3Cue250kjYMpdx4sqqVOR0U90sG4mmRIoBJM/WFRGnCarVCk91LLeY9E/E8bhy
JZnuZoGvgqFXq5iXHr8I/U2mS7jKCHVCFx/xbRNYY/rCOR1Xbq1+qYc2n4Cf4z0Ri8yoRFGAlO8H
sJYd8tHjZ0vyHYN+OXlPlpD3Lm1Kf8lz1uOTchW7bFKdbEV3lh5dWjObVUSr704Tn68eP4eW3U11
TQ0sTI9vVQE7tb4yIYn5WNTju0OBeny8f6oMUI9fyRzfRZqBvF965lcyFVweT3UqfF+JKKivUY9f
jptbBAKJj0Ag8RGIZZrjIxD2OC8vQrVEfGJ1X+Tui6dKTJjvUmmvl6yXWI/vaFVKPb5uwnzTVNXZ
8/MTs3Yu9+/qIozEL3J6fGtSlWzCfJdKe5JtXLRXN7Pul1KPryvBWJyF8DXr63RZr4PPM/NLdfQ/
4M1pP1+uD9dWca0CIvy8DnNtbNTj29HTzWStFYiw1uckMa6RynDethCPzf7nK9hRBeb4JqE94Qzh
moOlmTCfy4fJXIm9loGxBbKNs21AZadS5nLk+Fn7q/ubW8LZxTnjnPmc694owzyyeamx8p6n2PnO
ATgXLpTO0Cub3L4XQ3J9Z0VwdswyEN84ck4MWrIJ8zWFnOUlnXAWxqWMc7lOXaM4T5163K0e3/mS
6WZ+fkThqY7tT/oRq0+VnjA/xxWdOL8yUFzAd+OCK/L2pNZRK++n1FuPLrGI4iT7U3acLzfvc+Q5
Rsk6KS3viQsX5aQ4PqkpT8QnypMwUw4pP9zJvEhHjDPoV3rC/LxU5/nq8YntI/rcs+6XUo9vKMFu
r5uXwhC2wPnxqxqox69EqoOoQuZjVlS5m1tE1QD1+BjxEQgkPgKBxEcgkPgIBBIfgUDiIxBIfAQS
H4FA4iMQSHwEAomPQCDxEQgkPgKBxEcgkPgIBBIfcdGBb2J8zUJNVh1fPUQUipa5xIS48LMTuY3x
1UPExQHOz5+WCD/x/p+YJr6GU52IhMzpHNDtkBZhPwiNPibNQ1S2bGKaAdIJxZ71+fYKoq1/aS4i
QVpLIe1jGmn9gj5fI70CP+H3+VuK8xqgXvupu2AU+EbGlxZM3ZRdduNOsR/EPEC2b/Y1ATSG7QrQ
7KF5t4/tp0thZ0QdEBD20qZExU+CWi7vy5SulKkNnhBkfEGpjmXOcRrXnRybzHw8e6r1S621RXwP
m1mNxdqhL6Z+6lyTWW0HcZUf/b8kd+UTz3V/vu751dc+EotBXSi+IATrJJvW894zX1sxKVDbQPLc
voq3Q1jRSWv5ZXbSu3Xv/E863/7Q5kkhfO6tDx5MCUV7fWZhduzot4RLZiaY7qlkLBb7w+VHhCwr
rlcq+7Edd++HqSTdrNjDqftT0R9csCtCs+c2v9H3g59Rx+E2qcNpv/cBV8fvP/kVsY/nL4+eiInb
H+kEdWiU9kqDF5tefVRo7Hxi/5YJIdaeMSkH+p959dgH4spKJeqtTMQPT952ctRh3NtjVRvxVexl
mBD4aBABgWV8rBqrNgx7YA52jMBfQwq+Lm5ZHE/BSr+8N9HrD7N9s+Lqge6NlW/HJ6V/H4KREdhB
60ezznmYG2DbkvHivSbmvQwI8AqcHAaRZDzX/2q21bxcNgubRyQr1T7VloZdrG0Rmr0wwG+bpz0Y
Tep2z8PwZpCOXgVeactYj7ZXaa8chLcPTMEi7JiAhfKGGK7ho6Ovi2wHmFypW37/ZGuwdm50s4nf
dDxwYGsTHYo+CPHJ2S6VOQIMQx3Q6+oh+Ab8PRPgoX6snp8/qe59R3VwBSQr347oafHfNITDsBa+
A/0tIuUg4LujqKGIvq+e9XAj9Uudp8UP3YFtNmUfghtUK9W+vrVemB+xLUKz/1xdgAnS/o0EdLsl
rzeIaymI3yISa/UR0961ShWTrJeeG4n+snZ/S5A5OU6ZDlZ/E+/PBBI1S/wkjISUvkusDd1Kg4hK
7TDt144X6eq/DD4c6FwL/vXsBt9/+5rFvT2QyWLr6BhVHDMr5VpQ/Ai6hu7ZVLcAPb3+xjfvKMqr
0qj+OHTR816iGvCJoZhd2ZCxyqyx0/5WZoPvUZsidPY9Dwe3r4XWlP5GUfL6pLQ6ONO1/Q6IBohp
74/kgD83SGv13tCeewbLGfEXc+1/pmaJT6PINoW6zZvuewF6M3ym/Xrt7BcH6UgnvSP0gjqVPJk4
9aXZz0qjApnhUgLYUmBQXlzdfeCttDhj0PAw/FcpctpdvW/eBANKL3T0JML2ZatWmbWp+ZNzsc/O
fsnGt2YPcO0w7dUEn+VV6s/ZpPdaeASuDmaXKaKje47Wam33vW/1lPPhAj870fwhUDIc819L89zc
TTVLfNo4HnZJK3G4/oTuhOAhfFsynvaqnwGOM+EerxSPvHB55nB1HCuPOrHuO+nFieb4PplTpchq
r0m/RcPsTuAFsWk301sd+7I94kKCag8bfeFhr10w0OwVjm/bExHvrzLjw0d1g1QP2zfpditlgpRo
iJF/Qczx58vax+E6YaMP5Lx+Ur9s2zBe11bDOb4fNh6HIcoanua1l2v3qWJjAz7htV4GWKaFle64
/oaBDjmJZjvm+EREikYrlm56Nlqd4/ArSqZECz0VWdjIStUuEitvaJqQiHn8Q6K7Oev2KWV7YWMH
NYlEMvaQPAGDwo02zjV7Bo6ztPf7+vrE+ytt9ydhn7ib9R3dSG2U3fLzSqVM8QMLn5aGk+b43nJ3
Mz/X2PwpUJ9mSsuWHzfOkXANPc7MJn7s2OyeY9Pw6MAa6Br8C143Qh3wa0/g22/ycNhzvmkzzShb
6sdhS1B65jD+Qmp107EpkKLOQ0vVmolDM3uiBA5Hm85Hp2H6jdmmaAm+MEwOf0x8MH4qumf2EB3l
x6yZpZR9MDo7s1nKslX7FmgDNrjFxrlmf/7YnqZDk6bdk5tnZ6Nd4lqjd0f82CljlqOUKV8qxHzj
8NHmnUenyt/R3rpfblitfVy1fvw2L9QU3EsW+Db/tCvD0PxoGBDFIwL2Z23rhblCDy0ZWmfnx+ni
U797ZYeLxvTVKvGh/xPuHlUF/DySthTwgX26HnTUx/jq0vOVqKHQGgf2N9tcncW1S3wEoojLF4rU
EAgkPgKBxEcgkPgIBBIfgUDiIxBFw/A7txLU55vaD0bm+unIyvy0pPqDuoZFKbzKv8Gb+U1axHIj
PlfV407k6hkXJQCnc46/krm8Ux1CiPJL3dKaaTNoO6iNpWU5wLnYUtjppLnCeL8sI74xtnLmuKr/
kImQnJVlZa4AJUt1uJKeSoiaJb5jTKUsJzZM4SpBdU7N8bnSnGiZExajPRI/6343+wPJOh/KT3xO
n9xzpfKJQOJbJz2WJOFsI2eNAgM+3tzax3wpI87k+eBwBShHolNOr8h7jPi6NJquccQqmzFlNpJl
mdMGpQTjolReCRBMe5YXUI+PqAhQj49AIPERCCQ+AoHERyCQ+IilByliL8XzRRVBkPgIRKmJT0wn
FykgKJiPUVSbRDUgVjJOohkTi4IlISix9Ks5tfBKiGmNGH1b1iazRa4JARQrX5Qo6TSX2d8JmFSb
HFiJ3s2qCAuimb9Z1flVlTv2Jga1vV5jZ1GbzFFE+WQQ5SEucuJL32MSadwVGU5mVRRJksw7S4Qj
uheixE8kY6+SkVOIpMiY7b8hzTDZKIeTv1nlcpxiuc9HnV9Na232dDGSnFTCDSlFLcqe5HPOxM9W
5BvefSJgUuRrcZJT2WVWtKkyYqKXvpmJrsgRTFUh2rljQU3jGUEc2KtsFX1xutyMszxKV6maPxdK
0wDnfsjZS266kXDFHF1ExCfu+k4fkS1ejLJMDjgT++xKsTqUWJVliNVE3cvl13FcDseyWImgjOci
T3W47DtA4u7aQ0oRSfLMX0h5Xp3i9C+5lPKdF0T15/guKJVHzm1BG2K8l3VHLOKiKGuTHP6tUh3t
zhgf6iyrpzoOs4tYZ79E0yxzoF+1Yh1nld/Y0JNYHGTHZK6gDDHbMYcS/fzuFLjiDs9lw1WG+AZF
vnZTqCrhpTXjW9rEPFOBSiDXOnfxltNgLHswvBIAFgXaPm1UpfacSW3v/F68ucJytZb3OaAbXAsO
EsNT6EJvT3XP2ayu2KWnfkF6fLeNKONThMJLIxjNC+4wkuubGtuOJblSVM7BQzmGLG/JgvhlZyV4
7/4STMpyPiEK6DvCFXZkjjOnHEOW9ze3XAksSlRQQeVx5erJ5ZX05EnvPG6yKjQ6DTiaiHyiRrmv
mJx9trO0qQ5iWfP+IigCiY+o8C1ANblG4iPySfGXpghS1uf4xPJioz7IyusilPUtP8l6Gm54cOvw
ZWv2fPjKd6kOD3stp9InpinBEW6zj8wXIlbfymh7SxLXLb/4Kce0R3VcjjOroClVzcS3kLuY92e1
VXtybJyNOaPzzKW/t55Rn1iK9xHLDbbz4+unyddPgU/UF7WsZsvPnidfdaLfqfolLq9knCuBzpLn
oYhagu38+DpRvqwL0CnwwWG2fCO3DMp+vX5fr4q3yHn0L42A40Upz4ugTpSPQOLnoInttqzZ8rm8
6GfkMuecNREr/T1GcETpiE/0dy153ooTpzTE9S17Lqm9pTwOgSiO+NpLGC7jqVFSSWxju3tVfLZG
30GIjFG/KsAyUwDN83H1s9U0sRHxH4fpYys3tWy9LQld3TJazJZPIHfQJ1aM5iSoq+CO97nPJ0SF
0JXkgZ/rdDbqo6jWpzqcrL9UFhmScgZZpv6Tbp0zSTcNB2mOZb/KHDrWs+KoN67yMSTzuMhWjJmx
NDXA1Bx8uFM2eFj4vZhB9LNev9y/QqMvKFhYKtsjzX4mEd7t63dzTOkrq79ayf+yrLZQ1rXPqqm2
Q7+HrrGg/G/YxeodZwylbayyHcxV0ZWq2cyxwFpfalnjMdYL+eA5FnlaarSPB5LPN7TF4Bm+PhRP
QXsMOB4O7U/qbWJykJK3t585vfu5+td2P/WG7pj6uOmY8qAGfxiiBNEaA34ZEHl768uBwKY+NVmn
/zOUwEzSlOP3gbo98msvRJ4Lq5m9zTEVzfGrGVxVuEBkYbyPX5igS74p7Ze39EQikbQ5x9dt99K/
sLTd6ZiKPdVBIAqC9ynfPF1cyqx85S5pw8C8tWH29tzHYMRHVCv23+kRF4t/HN4lb0gK8FrAwjB7
u3aM3+YYjPiIaoW/594ddBG8+ZDC3IVm4dvBeLZh9vbgzX3K84bJ5nnLY/DmFoHAVAeBQOIjEEh8
BAKJj0Ag8REIJD4CiY9AIPERCCQ+AoHERyBqH/8PmXkOh2ulysgAAAAASUVORK5CYII=
</FILE>
</FIGURE>
</FIGURES>
<FEEDBACK/>
<APPENDICES/>
<EXTENSIONS/>
</COCHRANE_REVIEW>
